# Supplementary material for: catena-Poly[sodium [[tris(3-methyl­pyridine-2-carboxylato)europate(III)]-μ-3-methylpyridine-2-carboxylato] trihydrate]
Source: Acta Crystallogr Sect E Struct Rep Online. 2010 Aug 18;66(Pt 9):m1092–3. doi: 10.1107/S160053681003151X (PMC3007904; doi:10.1107/S160053681003151X)
Supplement: Supplementary file 1 [file e-66-m1092-sup1.cif]

##############################################################################
###                                                                        ###
###        Electronic paper (Acta Crystallographica Section E)             ###
###                                                                        ###
##############################################################################
#                                                                            #
# This CIF contains the data in a paper accepted for publication in Acta     #
# Crystallographica Section E. It conforms to the requirements of Notes      #
# for Authors for Section E, and has been peer reviewed under the auspices   #
# of the IUCr Commission on Journals.                                        #
#                                                                            #
# Full details of the Crystallographic Information File format               #
# are given in the paper "The Crystallographic Information File (CIF):       #
# a New Standard Archive File for Crystallography" by S. R. Hall, F. H.      #
# Allen and I. D. Brown [Acta Cryst. (1991), A47, 655-685].                  #
#                                                                            #
# The current version of the core CIF dictionary is obtainable from          #
# ftp://ftp.iucr.org/pub/cif_core.dic. The current version number is 2.4.    #
#                                                                            #
# Software is freely available for graphical display of the structure(s) in  #
# this CIF.  For information consult the CIF home page http://www.iucr.org/  #
# cif/home.html                                                              #
#                                                                            #
# This file may be used for bona fide research purposes within the           #
# scientific community so long as proper attribution is given to the journal # 
# article from which it was obtained.                                        #
#                                                                            #
##############################################################################
                                             
data_global
_audit_creation_method     'WinGX routine CIF_UPDATE'
_audit_conform_dict_name     cif_core.dic
_audit_conform_dict_version     2.3
_journal_date_recd_electronic     2010-07-28
_journal_date_accepted     2010-08-05
_journal_name_full     'Acta Crystallographica, Section E'
_journal_year     2010
_journal_volume     66
_journal_issue      9
_journal_page_first     m1092
_journal_page_last     m1093
_journal_paper_category     QM
_journal_coeditor_code     TK2695
_publ_contact_author_name     'Prof. Sung Kwon Kang'
_publ_contact_author_address
;
Department of Chemistry
Chungnam National University
Daejeon 305-764
Korea
;
_publ_contact_author_email     skkang@cnu.ac.kr
_publ_contact_author_fax     '82(42)8218896'
_publ_contact_author_phone     '82(42)8216552'
_publ_section_title
;\
<i>catena</i>-Poly[sodium
[[tris(3-methylpyridine-2-carboxylato)europate(III)]-\m-3-methylpyridine-\
2-carboxylato] trihydrate]
;
loop_
    _publ_author_name
    _publ_author_address
    'Kang, Sung Kwon'
;
  Department of Chemistry
  Chungnam National University
  Daejeon 305-764
  Republic of Korea
;
data_I
_audit_creation_method     'WinGX routine CIF_UPDATE'
_chemical_name_systematic
;
<i>catena</i>-Poly[sodium
[[tris(3-methylpyridine-2-carboxylato)europate(III)]-\m-3-methylpyridine-
2-carboxylato] trihydrate]
;
_chemical_formula_moiety     'C28 H28 Eu N4 Na O10, H2 O'
_chemical_formula_sum     'C28 H30 Eu N4 Na O11'
_chemical_formula_iupac     'Na [Eu (C7 H6 N O2)4], 3H2 O'
_chemical_formula_weight     773.51
_symmetry_cell_setting     monoclinic
_symmetry_space_group_name_H-M     'P 21/n'
_symmetry_space_group_name_Hall     '-P 2yn'
loop_
    _symmetry_equiv_pos_as_xyz
    'x, y, z'
    '-x+1/2, y+1/2, -z+1/2'
    '-x, -y, -z'
    'x-1/2, -y-1/2, z-1/2'
_cell_length_a     11.721(3)
_cell_length_b     12.615(4)
_cell_length_c     21.133(6)
_cell_angle_alpha     90
_cell_angle_beta     96.585(7)
_cell_angle_gamma     90
_cell_volume     3104.1(16)
_cell_formula_units_Z     4
_cell_measurement_reflns_used     3070
_cell_measurement_theta_min     2.49
_cell_measurement_theta_max     20.6
_cell_measurement_temperature     233(2)
_exptl_crystal_description     block
_exptl_crystal_colour     colourless
_exptl_crystal_size_max     0.22
_exptl_crystal_size_mid     0.15
_exptl_crystal_size_min     0.14
_exptl_crystal_density_diffrn     1.655
_exptl_crystal_density_method     'not measured'
_exptl_crystal_F_000     1552
_exptl_absorpt_coefficient_mu     2.099
_exptl_absorpt_correction_type     multi-scan
_exptl_absorpt_process_details     '(SADABS; Bruker, 2002)'
_exptl_absorpt_correction_T_min     0.583
_exptl_absorpt_correction_T_max     0.741
_diffrn_ambient_temperature     233(2)
_diffrn_radiation_type     MoK\a
_diffrn_radiation_wavelength     0.71073
_diffrn_measurement_device_type     'Bruker SMART CCD area-detector'
_diffrn_measurement_method     '\f and \w scans'
_diffrn_reflns_number     25592
_diffrn_reflns_av_R_equivalents     0.0882
_diffrn_reflns_theta_min     1.88
_diffrn_reflns_theta_max     25.5
_diffrn_reflns_theta_full     25.5
_diffrn_measured_fraction_theta_max     1
_diffrn_measured_fraction_theta_full     1
_diffrn_reflns_limit_h_min     -14
_diffrn_reflns_limit_h_max     14
_diffrn_reflns_limit_k_min     -15
_diffrn_reflns_limit_k_max     15
_diffrn_reflns_limit_l_min     -25
_diffrn_reflns_limit_l_max     25
_reflns_number_total     5782
_reflns_number_gt     4104
_reflns_threshold_expression     I>2\s(I)
_refine_ls_structure_factor_coef     Fsqd
_refine_ls_matrix_type     full
_refine_ls_R_factor_gt     0.0454
_refine_ls_wR_factor_ref     0.1484
_refine_ls_goodness_of_fit_ref     1.054
_refine_ls_restrained_S_all     1.053
_refine_ls_number_reflns     5782
_refine_ls_number_parameters     428
_refine_ls_number_restraints     6
_refine_ls_hydrogen_treatment     mixed
_refine_ls_weighting_scheme     calc
_refine_ls_weighting_details
                      'calc w=1/[\s^2^(Fo^2^)+1.5543P] where P=(Fo^2^+2Fc^2^)/3'
_refine_ls_shift/su_max     0.001
_refine_diff_density_max     1.766
_refine_diff_density_min     -1.632
_refine_ls_extinction_method     none
loop_
    _atom_type_symbol
    _atom_type_description
    _atom_type_scat_dispersion_real
    _atom_type_scat_dispersion_imag
    _atom_type_scat_source
    C C 0.0033 0.0016 'International Tables Vol C Tables 4.2.6.8 and 6.1.1.4'
    H H 0 0 'International Tables Vol C Tables 4.2.6.8 and 6.1.1.4'
    O O 0.0106 0.006 'International Tables Vol C Tables 4.2.6.8 and 6.1.1.4'
    N N 0.0061 0.0033 'International Tables Vol C Tables 4.2.6.8 and 6.1.1.4'
    Na Na 0.0362 0.0249 'International Tables Vol C Tables 4.2.6.8 and 6.1.1.4'
    Eu Eu -0.1578 3.6682 'International Tables Vol C Tables 4.2.6.8 and 6.1.1.4'
_computing_data_collection     'SMART (Bruker, 2002)'
_computing_cell_refinement     'SAINT (Bruker, 2002)'
_computing_data_reduction     'SAINT (Bruker, 2002)'
_computing_structure_solution     'SHELXS-97 (Sheldrick, 2008)'
_computing_structure_refinement     'SHELXL-97 (Sheldrick, 2008)'
_computing_molecular_graphics     'DIAMOND (Brandenburg, 2010)'
_computing_publication_material
                                   'WinGX publication routines (Farrugia, 1999)'
loop_
    _atom_site_type_symbol
    _atom_site_label
    _atom_site_fract_x
    _atom_site_fract_y
    _atom_site_fract_z
    _atom_site_U_iso_or_equiv
    _atom_site_adp_type
    _atom_site_calc_flag
    _atom_site_refinement_flags
    _atom_site_occupancy
    _atom_site_disorder_assembly
    _atom_site_disorder_group
    Eu Eu1 0.73313(3) 0.28658(2) 0.240306(15) 0.02324(14) Uani d . 1 . .
    N N1 0.9295(5) 0.3407(4) 0.3039(3) 0.0301(13) Uani d . 1 . .
    C C2 1.0234(6) 0.2942(5) 0.2843(4) 0.0314(17) Uani d . 1 . .
    C C3 1.1302(7) 0.2917(6) 0.3230(4) 0.043(2) Uani d . 1 . .
    C C4 1.1340(8) 0.3421(7) 0.3822(4) 0.053(2) Uani d . 1 . .
    H H4 1.2033 0.3425 0.4095 0.063 Uiso calc R 1 . .
    C C5 1.0396(7) 0.3910(6) 0.4014(4) 0.044(2) Uani d . 1 . .
    H H5 1.0435 0.4255 0.441 0.053 Uiso calc R 1 . .
    C C6 0.9388(7) 0.3882(6) 0.3610(4) 0.0413(19) Uani d . 1 . .
    H H6 0.8735 0.4212 0.3741 0.05 Uiso calc R 1 . .
    C C7 1.0039(7) 0.2447(6) 0.2190(4) 0.0374(18) Uani d . 1 . .
    O O8 0.9005(4) 0.2233(3) 0.1990(2) 0.0311(11) Uani d . 1 . .
    O O9 1.0864(5) 0.2306(5) 0.1881(3) 0.067(2) Uani d . 1 . .
    C C10 1.2366(8) 0.2388(8) 0.3051(6) 0.069(3) Uani d . 1 . .
    H H10A 1.2968 0.2429 0.3405 0.104 Uiso calc R 1 . .
    H H10B 1.2615 0.2743 0.2683 0.104 Uiso calc R 1 . .
    H H10C 1.2201 0.165 0.2947 0.104 Uiso calc R 1 . .
    N N11 0.5296(5) 0.3202(5) 0.1801(3) 0.0291(13) Uani d . 1 . .
    C C12 0.4908(6) 0.2464(5) 0.1358(3) 0.0268(15) Uani d . 1 . .
    C C13 0.3748(7) 0.2430(6) 0.1098(4) 0.0355(17) Uani d . 1 . .
    C C14 0.3025(7) 0.3207(6) 0.1293(4) 0.043(2) Uani d . 1 . .
    H H14 0.2244 0.32 0.1133 0.052 Uiso calc R 1 . .
    C C15 0.3431(7) 0.3994(7) 0.1720(4) 0.051(2) Uani d . 1 . .
    H H15 0.2951 0.4541 0.1836 0.061 Uiso calc R 1 . .
    C C16 0.4579(6) 0.3936(6) 0.1967(4) 0.0381(18) Uani d . 1 . .
    H H16 0.4863 0.4446 0.2269 0.046 Uiso calc R 1 . .
    C C17 0.5823(6) 0.1697(5) 0.1196(3) 0.0312(16) Uani d . 1 . .
    O O18 0.6691(4) 0.1589(3) 0.1622(2) 0.0276(10) Uani d . 1 . .
    O O19 0.5705(5) 0.1243(4) 0.0678(2) 0.0409(13) Uani d . 1 . .
    C C20 0.3256(7) 0.1569(6) 0.0649(4) 0.052(2) Uani d . 1 . .
    H H20A 0.3226 0.0908 0.0881 0.078 Uiso calc R 1 . .
    H H20B 0.374 0.1481 0.0309 0.078 Uiso calc R 1 . .
    H H20C 0.2487 0.1766 0.0468 0.078 Uiso calc R 1 . .
    N N21 0.5686(5) 0.1796(5) 0.2975(3) 0.0313(14) Uani d . 1 . .
    C C22 0.5719(6) 0.2005(5) 0.3608(3) 0.0264(15) Uani d . 1 . .
    C C23 0.5236(7) 0.1327(5) 0.4029(3) 0.0357(17) Uani d . 1 . .
    C C24 0.4677(7) 0.0435(6) 0.3758(4) 0.0419(19) Uani d . 1 . .
    H H24 0.4342 -0.0046 0.4022 0.05 Uiso calc R 1 . .
    C C25 0.4604(7) 0.0241(6) 0.3116(4) 0.0416(19) Uani d . 1 . .
    H H25 0.4195 -0.0348 0.2936 0.05 Uiso calc R 1 . .
    C C26 0.5146(7) 0.0935(6) 0.2739(4) 0.0402(19) Uani d . 1 . .
    H H26 0.5131 0.079 0.2302 0.048 Uiso calc R 1 . .
    C C27 0.6349(6) 0.3030(5) 0.3811(3) 0.0296(16) Uani d . 1 . .
    O O28 0.6793(4) 0.3518(3) 0.3374(2) 0.0294(11) Uani d . 1 . .
    O O29 0.6355(5) 0.3339(4) 0.4368(2) 0.0386(12) Uani d . 1 . .
    C C30 0.5320(9) 0.1480(7) 0.4743(4) 0.060(3) Uani d . 1 . .
    H H30A 0.6116 0.1599 0.491 0.09 Uiso calc R 1 . .
    H H30B 0.5037 0.0851 0.4938 0.09 Uiso calc R 1 . .
    H H30C 0.4862 0.2088 0.4838 0.09 Uiso calc R 1 . .
    N N31 0.7520(5) 0.3872(4) 0.1301(3) 0.0317(14) Uani d . 1 . .
    C C32 0.7060(6) 0.4861(5) 0.1258(3) 0.0314(16) Uani d . 1 . .
    C C33 0.6665(7) 0.5319(5) 0.0673(3) 0.0371(18) Uani d . 1 . .
    C C34 0.6810(8) 0.4736(6) 0.0131(4) 0.048(2) Uani d . 1 . .
    H H34 0.6543 0.5012 -0.0273 0.058 Uiso calc R 1 . .
    C C35 0.7342(8) 0.3756(6) 0.0175(4) 0.051(2) Uani d . 1 . .
    H H35 0.7467 0.338 -0.0195 0.061 Uiso calc R 1 . .
    C C36 0.7687(7) 0.3338(6) 0.0771(4) 0.0407(19) Uani d . 1 . .
    H H36 0.8043 0.267 0.0804 0.049 Uiso calc R 1 . .
    C C37 0.7039(6) 0.5389(5) 0.1895(3) 0.0284(15) Uani d . 1 . .
    O O38 0.7132(4) 0.4795(3) 0.2383(2) 0.0270(11) Uani d . 1 . .
    O O39 0.6971(4) 0.6366(3) 0.1914(2) 0.0302(11) Uani d . 1 . .
    C C40 0.6091(8) 0.6392(6) 0.0615(4) 0.052(2) Uani d . 1 . .
    H H40A 0.5529 0.6441 0.0917 0.079 Uiso calc R 1 . .
    H H40B 0.571 0.6481 0.0186 0.079 Uiso calc R 1 . .
    H H40C 0.6664 0.6942 0.0705 0.079 Uiso calc R 1 . .
    Na Na1 0.8432(2) 0.0484(2) 0.16277(12) 0.0320(6) Uani d . 1 . .
    O O41 0.7863(5) 0.0404(4) 0.0495(3) 0.0408(13) Uani d D 1 . .
    H H41A 0.777(7) -0.022(2) 0.058(4) 0.049 Uiso d D 1 . .
    H H41B 0.720(3) 0.060(6) 0.048(4) 0.049 Uiso d D 1 . .
    O O42 1.0436(6) 0.0189(5) 0.1588(3) 0.0574(16) Uani d D 1 . .
    H H42A 1.020(9) 0.068(5) 0.136(4) 0.069 Uiso d D 1 . .
    H H42B 1.073(8) -0.003(8) 0.128(3) 0.069 Uiso d D 1 . .
    O O43 1.0969(6) -0.1006(6) 0.0514(3) 0.0682(19) Uani d D 1 . .
    H H43A 1.111(9) -0.090(8) 0.015(2) 0.082 Uiso d D 1 . .
    H H43B 1.028(3) -0.113(8) 0.040(5) 0.082 Uiso d D 1 . .
loop_
    _atom_site_aniso_label
    _atom_site_aniso_U_11
    _atom_site_aniso_U_22
    _atom_site_aniso_U_33
    _atom_site_aniso_U_12
    _atom_site_aniso_U_13
    _atom_site_aniso_U_23
    Eu1 0.0261(2) 0.0200(2) 0.0234(2) 0.00011(13) 0.00207(15) -0.00091(13)
    N1 0.032(3) 0.023(3) 0.035(3) -0.004(3) 0.000(3) -0.005(3)
    C2 0.027(4) 0.016(3) 0.052(5) -0.004(3) 0.006(4) 0.001(3)
    C3 0.032(4) 0.036(4) 0.059(6) 0.001(3) -0.007(4) 0.008(4)
    C4 0.050(6) 0.052(5) 0.050(5) -0.002(4) -0.018(4) 0.006(4)
    C5 0.047(5) 0.041(4) 0.041(5) -0.008(4) -0.009(4) -0.005(4)
    C6 0.048(5) 0.030(4) 0.045(5) -0.002(3) 0.002(4) -0.003(3)
    C7 0.035(5) 0.029(4) 0.050(5) 0.001(3) 0.012(4) -0.001(3)
    O8 0.025(3) 0.032(3) 0.036(3) 0.001(2) 0.005(2) -0.005(2)
    O9 0.032(3) 0.095(5) 0.079(5) -0.023(3) 0.030(3) -0.039(4)
    C10 0.040(6) 0.073(6) 0.093(8) 0.014(5) -0.002(6) 0.002(6)
    N11 0.020(3) 0.035(3) 0.033(3) 0.005(3) 0.002(3) -0.006(3)
    C12 0.025(4) 0.029(3) 0.026(4) 0.003(3) -0.002(3) 0.006(3)
    C13 0.034(4) 0.037(4) 0.035(4) 0.001(3) -0.001(4) 0.009(3)
    C14 0.033(4) 0.043(4) 0.054(5) 0.007(4) 0.003(4) 0.005(4)
    C15 0.033(5) 0.052(5) 0.068(6) 0.016(4) 0.013(4) -0.004(4)
    C16 0.032(4) 0.037(4) 0.047(5) -0.003(3) 0.010(4) 0.002(3)
    C17 0.035(4) 0.029(4) 0.029(4) -0.003(3) -0.001(3) 0.000(3)
    O18 0.025(2) 0.026(2) 0.029(3) -0.002(2) -0.005(2) -0.002(2)
    O19 0.048(3) 0.040(3) 0.032(3) -0.001(2) -0.002(3) -0.011(2)
    C20 0.043(5) 0.048(5) 0.059(6) 0.000(4) -0.022(4) -0.005(4)
    N21 0.033(3) 0.028(3) 0.033(3) 0.001(3) 0.006(3) 0.003(3)
    C22 0.030(4) 0.021(3) 0.028(4) 0.001(3) 0.005(3) 0.007(3)
    C23 0.049(5) 0.024(4) 0.036(4) 0.001(3) 0.014(4) 0.007(3)
    C24 0.042(5) 0.031(4) 0.054(5) -0.005(3) 0.013(4) 0.007(4)
    C25 0.039(5) 0.034(4) 0.053(5) -0.010(3) 0.010(4) -0.006(4)
    C26 0.045(5) 0.040(4) 0.035(4) -0.009(4) 0.003(4) -0.006(3)
    C27 0.030(4) 0.033(4) 0.025(4) 0.008(3) 0.003(3) 0.001(3)
    O28 0.040(3) 0.024(2) 0.027(2) -0.002(2) 0.015(2) -0.006(2)
    O29 0.049(3) 0.040(3) 0.027(3) -0.007(3) 0.008(2) -0.001(2)
    C30 0.100(8) 0.041(5) 0.041(5) -0.026(5) 0.018(5) 0.005(4)
    N31 0.038(4) 0.026(3) 0.032(3) -0.004(3) 0.007(3) -0.001(2)
    C32 0.039(4) 0.023(4) 0.033(4) -0.001(3) 0.009(3) 0.000(3)
    C33 0.045(5) 0.035(4) 0.031(4) -0.012(3) -0.002(4) 0.005(3)
    C34 0.075(6) 0.045(5) 0.026(4) -0.016(4) 0.005(4) 0.001(4)
    C35 0.085(7) 0.039(5) 0.032(4) -0.011(4) 0.019(5) -0.005(4)
    C36 0.062(5) 0.027(4) 0.037(4) -0.003(4) 0.018(4) -0.003(3)
    C37 0.029(4) 0.022(4) 0.034(4) -0.003(3) 0.000(3) 0.001(3)
    O38 0.044(3) 0.007(2) 0.031(3) 0.0076(18) 0.009(2) 0.0021(18)
    O39 0.039(3) 0.022(2) 0.029(3) -0.002(2) 0.003(2) -0.006(2)
    C40 0.065(6) 0.040(5) 0.050(5) -0.005(4) -0.005(5) 0.011(4)
    Na1 0.0388(16) 0.0279(14) 0.0295(14) 0.0015(12) 0.0048(13) -0.0019(11)
    O41 0.054(4) 0.038(3) 0.032(3) 0.007(3) 0.013(3) 0.002(2)
    O42 0.057(4) 0.058(4) 0.061(4) 0.007(3) 0.020(4) -0.005(3)
    O43 0.049(4) 0.107(5) 0.052(4) -0.013(4) 0.018(4) -0.001(4)
_geom_special_details
;
All e.s.d.'s (except the e.s.d. in the dihedral angle between two l.s. planes)
are estimated using the full covariance matrix. The cell e.s.d.'s are taken
into account individually in the estimation of e.s.d.'s in distances, angles
and torsion angles; correlations between e.s.d.'s in cell parameters are only
used when they are defined by crystal symmetry. An approximate (isotropic)
treatment of cell e.s.d.'s is used for estimating e.s.d.'s involving l.s.
planes.
;
loop_
    _geom_bond_atom_site_label_1
    _geom_bond_atom_site_label_2
    _geom_bond_site_symmetry_2
    _geom_bond_distance
    _geom_bond_publ_flag
    Eu1 O28 . 2.362(4) y
    Eu1 O18 . 2.366(4) y
    Eu1 O8 . 2.375(5) y
    Eu1 O38 . 2.445(4) y
    Eu1 O39 2_645 2.461(4) y
    Eu1 N11 . 2.606(5) y
    Eu1 N1 . 2.619(6) y
    Eu1 N31 . 2.683(6) y
    Eu1 N21 . 2.745(6) y
    N1 C6 . 1.341(9) ?
    N1 C2 . 1.354(9) ?
    C2 C3 . 1.415(11) ?
    C2 C7 . 1.507(11) ?
    C3 C4 . 1.399(12) ?
    C3 C10 . 1.501(12) ?
    C4 C5 . 1.368(12) ?
    C4 H4 . 0.94 ?
    C5 C6 . 1.376(11) ?
    C5 H5 . 0.94 ?
    C6 H6 . 0.94 ?
    C7 O9 . 1.242(9) ?
    C7 O8 . 1.266(9) ?
    O8 Na1 . 2.405(5) ?
    C10 H10A . 0.97 ?
    C10 H10B . 0.97 ?
    C10 H10C . 0.97 ?
    N11 C16 . 1.325(9) ?
    N11 C12 . 1.360(9) ?
    C12 C13 . 1.408(10) ?
    C12 C17 . 1.512(10) ?
    C13 C14 . 1.389(11) ?
    C13 C20 . 1.513(11) ?
    C14 C15 . 1.388(12) ?
    C14 H14 . 0.94 ?
    C15 C16 . 1.389(11) ?
    C15 H15 . 0.94 ?
    C16 H16 . 0.94 ?
    C17 O19 . 1.229(8) ?
    C17 O18 . 1.287(8) ?
    O18 Na1 . 2.470(5) ?
    C20 H20A . 0.97 ?
    C20 H20B . 0.97 ?
    C20 H20C . 0.97 ?
    N21 C26 . 1.326(9) ?
    N21 C22 . 1.360(9) ?
    C22 C23 . 1.399(9) ?
    C22 C27 . 1.526(9) ?
    C23 C24 . 1.392(10) ?
    C23 C30 . 1.513(11) ?
    C24 C25 . 1.371(11) ?
    C24 H24 . 0.94 ?
    C25 C26 . 1.386(10) ?
    C25 H25 . 0.94 ?
    C26 H26 . 0.94 ?
    C27 O29 . 1.238(8) ?
    C27 O28 . 1.271(8) ?
    O28 Na1 2_655 2.495(5) ?
    C30 H30A . 0.97 ?
    C30 H30B . 0.97 ?
    C30 H30C . 0.97 ?
    N31 C36 . 1.342(9) ?
    N31 C32 . 1.359(8) ?
    C32 C33 . 1.395(10) ?
    C32 C37 . 1.505(9) ?
    C33 C34 . 1.389(10) ?
    C33 C40 . 1.510(11) ?
    C34 C35 . 1.382(12) ?
    C34 H34 . 0.94 ?
    C35 C36 . 1.382(11) ?
    C35 H35 . 0.94 ?
    C36 H36 . 0.94 ?
    C37 O39 . 1.236(7) ?
    C37 O38 . 1.269(8) ?
    O38 Na1 2_655 2.425(5) ?
    O39 Eu1 2_655 2.461(4) ?
    C40 H40A . 0.97 ?
    C40 H40B . 0.97 ?
    C40 H40C . 0.97 ?
    Na1 O42 . 2.390(7) ?
    Na1 O41 . 2.412(6) ?
    Na1 O38 2_645 2.425(5) ?
    Na1 O28 2_645 2.495(5) ?
    O41 H41A . 0.82(2) ?
    O41 H41B . 0.81(2) ?
    O42 H42A . 0.81(4) ?
    O42 H42B . 0.82(4) ?
    O43 H43A . 0.82(3) ?
    O43 H43B . 0.83(2) ?
loop_
    _geom_angle_atom_site_label_1
    _geom_angle_atom_site_label_2
    _geom_angle_atom_site_label_3
    _geom_angle_site_symmetry_1
    _geom_angle_site_symmetry_3
    _geom_angle
    _geom_angle_publ_flag
    O28 Eu1 O18 . . 138.38(16) ?
    O28 Eu1 O8 . . 138.64(17) ?
    O18 Eu1 O8 . . 73.99(16) ?
    O28 Eu1 O38 . . 68.54(14) ?
    O18 Eu1 O38 . . 130.08(15) ?
    O8 Eu1 O38 . . 114.16(15) ?
    O28 Eu1 O39 . 2_645 82.10(15) ?
    O18 Eu1 O39 . 2_645 86.72(15) ?
    O8 Eu1 O39 . 2_645 73.99(16) ?
    O38 Eu1 O39 . 2_645 143.12(15) ?
    O28 Eu1 N11 . . 92.68(17) ?
    O18 Eu1 N11 . . 64.57(16) ?
    O8 Eu1 N11 . . 128.55(17) ?
    O38 Eu1 N11 . . 75.50(17) ?
    O39 Eu1 N11 2_645 . 129.43(17) ?
    O28 Eu1 N1 . . 76.71(17) ?
    O18 Eu1 N1 . . 136.50(16) ?
    O8 Eu1 N1 . . 64.04(17) ?
    O38 Eu1 N1 . . 79.96(16) ?
    O39 Eu1 N1 2_645 . 71.71(16) ?
    N11 Eu1 N1 . . 155.41(18) ?
    O28 Eu1 N31 . . 130.23(16) ?
    O18 Eu1 N31 . . 76.59(16) ?
    O8 Eu1 N31 . . 71.71(17) ?
    O38 Eu1 N31 . . 62.05(15) ?
    O39 Eu1 N31 2_645 . 144.81(17) ?
    N11 Eu1 N31 . . 70.19(18) ?
    N1 Eu1 N31 . . 99.62(18) ?
    O28 Eu1 N21 . . 61.14(16) ?
    O18 Eu1 N21 . . 77.87(17) ?
    O8 Eu1 N21 . . 130.42(17) ?
    O38 Eu1 N21 . . 115.25(16) ?
    O39 Eu1 N21 2_645 . 64.34(17) ?
    N11 Eu1 N21 . . 69.23(18) ?
    N1 Eu1 N21 . . 121.48(18) ?
    N31 Eu1 N21 . . 138.30(18) ?
    O28 Eu1 Na1 . . 143.49(12) ?
    O18 Eu1 Na1 . . 40.69(11) ?
    O8 Eu1 Na1 . . 39.15(12) ?
    O38 Eu1 Na1 . . 146.40(11) ?
    O39 Eu1 Na1 2_645 . 61.90(11) ?
    N11 Eu1 Na1 . . 105.07(13) ?
    N1 Eu1 Na1 . . 96.20(13) ?
    N31 Eu1 Na1 . . 86.14(13) ?
    N21 Eu1 Na1 . . 95.37(13) ?
    O28 Eu1 Na1 . 2_655 34.76(11) ?
    O18 Eu1 Na1 . 2_655 147.06(11) ?
    O8 Eu1 Na1 . 2_655 134.53(12) ?
    O38 Eu1 Na1 . 2_655 33.77(11) ?
    O39 Eu1 Na1 2_645 2_655 114.16(11) ?
    N11 Eu1 Na1 . 2_655 82.61(13) ?
    N1 Eu1 Na1 . 2_655 76.06(13) ?
    N31 Eu1 Na1 . 2_655 95.64(12) ?
    N21 Eu1 Na1 . 2_655 88.33(13) ?
    Na1 Eu1 Na1 . 2_655 172.242(13) ?
    C6 N1 C2 . . 119.0(6) ?
    C6 N1 Eu1 . . 123.7(5) ?
    C2 N1 Eu1 . . 115.3(4) ?
    N1 C2 C3 . . 121.9(7) ?
    N1 C2 C7 . . 114.6(6) ?
    C3 C2 C7 . . 123.4(7) ?
    C4 C3 C2 . . 116.3(8) ?
    C4 C3 C10 . . 119.1(8) ?
    C2 C3 C10 . . 124.7(8) ?
    C5 C4 C3 . . 121.7(8) ?
    C5 C4 H4 . . 119.2 ?
    C3 C4 H4 . . 119.2 ?
    C4 C5 C6 . . 118.1(8) ?
    C4 C5 H5 . . 120.9 ?
    C6 C5 H5 . . 120.9 ?
    N1 C6 C5 . . 123.0(8) ?
    N1 C6 H6 . . 118.5 ?
    C5 C6 H6 . . 118.5 ?
    O9 C7 O8 . . 124.5(8) ?
    O9 C7 C2 . . 119.8(7) ?
    O8 C7 C2 . . 115.7(6) ?
    C7 O8 Eu1 . . 127.2(5) ?
    C7 O8 Na1 . . 121.6(4) ?
    Eu1 O8 Na1 . . 102.29(19) ?
    C3 C10 H10A . . 109.5 ?
    C3 C10 H10B . . 109.5 ?
    H10A C10 H10B . . 109.5 ?
    C3 C10 H10C . . 109.5 ?
    H10A C10 H10C . . 109.5 ?
    H10B C10 H10C . . 109.5 ?
    C16 N11 C12 . . 119.2(6) ?
    C16 N11 Eu1 . . 123.9(5) ?
    C12 N11 Eu1 . . 116.1(4) ?
    N11 C12 C13 . . 121.4(6) ?
    N11 C12 C17 . . 113.8(6) ?
    C13 C12 C17 . . 124.8(6) ?
    C14 C13 C12 . . 117.2(7) ?
    C14 C13 C20 . . 119.5(7) ?
    C12 C13 C20 . . 123.3(7) ?
    C15 C14 C13 . . 121.5(8) ?
    C15 C14 H14 . . 119.2 ?
    C13 C14 H14 . . 119.2 ?
    C14 C15 C16 . . 116.8(7) ?
    C14 C15 H15 . . 121.6 ?
    C16 C15 H15 . . 121.6 ?
    N11 C16 C15 . . 123.7(7) ?
    N11 C16 H16 . . 118.2 ?
    C15 C16 H16 . . 118.2 ?
    O19 C17 O18 . . 125.0(7) ?
    O19 C17 C12 . . 119.3(6) ?
    O18 C17 C12 . . 115.6(6) ?
    C17 O18 Eu1 . . 125.3(4) ?
    C17 O18 Na1 . . 130.5(4) ?
    Eu1 O18 Na1 . . 100.66(17) ?
    C13 C20 H20A . . 109.5 ?
    C13 C20 H20B . . 109.5 ?
    H20A C20 H20B . . 109.5 ?
    C13 C20 H20C . . 109.5 ?
    H20A C20 H20C . . 109.5 ?
    H20B C20 H20C . . 109.5 ?
    C26 N21 C22 . . 119.2(6) ?
    C26 N21 Eu1 . . 124.5(5) ?
    C22 N21 Eu1 . . 113.3(4) ?
    N21 C22 C23 . . 122.6(6) ?
    N21 C22 C27 . . 113.5(6) ?
    C23 C22 C27 . . 123.9(6) ?
    C24 C23 C22 . . 116.0(7) ?
    C24 C23 C30 . . 119.1(7) ?
    C22 C23 C30 . . 124.8(7) ?
    C25 C24 C23 . . 121.6(7) ?
    C25 C24 H24 . . 119.2 ?
    C23 C24 H24 . . 119.2 ?
    C24 C25 C26 . . 118.3(7) ?
    C24 C25 H25 . . 120.8 ?
    C26 C25 H25 . . 120.8 ?
    N21 C26 C25 . . 122.2(7) ?
    N21 C26 H26 . . 118.9 ?
    C25 C26 H26 . . 118.9 ?
    O29 C27 O28 . . 125.5(7) ?
    O29 C27 C22 . . 118.9(6) ?
    O28 C27 C22 . . 115.5(6) ?
    C27 O28 Eu1 . . 129.5(4) ?
    C27 O28 Na1 . 2_655 115.5(4) ?
    Eu1 O28 Na1 . 2_655 112.56(18) ?
    C23 C30 H30A . . 109.5 ?
    C23 C30 H30B . . 109.5 ?
    H30A C30 H30B . . 109.5 ?
    C23 C30 H30C . . 109.5 ?
    H30A C30 H30C . . 109.5 ?
    H30B C30 H30C . . 109.5 ?
    C36 N31 C32 . . 120.0(6) ?
    C36 N31 Eu1 . . 121.5(4) ?
    C32 N31 Eu1 . . 114.9(4) ?
    N31 C32 C33 . . 121.9(6) ?
    N31 C32 C37 . . 113.2(6) ?
    C33 C32 C37 . . 124.9(6) ?
    C34 C33 C32 . . 116.9(7) ?
    C34 C33 C40 . . 120.2(7) ?
    C32 C33 C40 . . 122.8(7) ?
    C35 C34 C33 . . 120.9(7) ?
    C35 C34 H34 . . 119.5 ?
    C33 C34 H34 . . 119.5 ?
    C36 C35 C34 . . 119.1(7) ?
    C36 C35 H35 . . 120.5 ?
    C34 C35 H35 . . 120.5 ?
    N31 C36 C35 . . 120.9(7) ?
    N31 C36 H36 . . 119.5 ?
    C35 C36 H36 . . 119.5 ?
    O39 C37 O38 . . 124.2(6) ?
    O39 C37 C32 . . 118.5(6) ?
    O38 C37 C32 . . 117.2(5) ?
    C37 O38 Na1 . 2_655 118.8(4) ?
    C37 O38 Eu1 . . 126.9(4) ?
    Na1 O38 Eu1 2_655 . 112.13(17) ?
    C37 O39 Eu1 . 2_655 140.1(4) ?
    C33 C40 H40A . . 109.5 ?
    C33 C40 H40B . . 109.5 ?
    H40A C40 H40B . . 109.5 ?
    C33 C40 H40C . . 109.5 ?
    H40A C40 H40C . . 109.5 ?
    H40B C40 H40C . . 109.5 ?
    O42 Na1 O8 . . 85.1(2) ?
    O42 Na1 O41 . . 96.8(2) ?
    O8 Na1 O41 . . 112.9(2) ?
    O42 Na1 O38 . 2_645 109.9(2) ?
    O8 Na1 O38 . 2_645 98.53(18) ?
    O41 Na1 O38 . 2_645 140.2(2) ?
    O42 Na1 O18 . . 154.5(2) ?
    O8 Na1 O18 . . 71.62(17) ?
    O41 Na1 O18 . . 83.39(18) ?
    O38 Na1 O18 2_645 . 84.22(17) ?
    O42 Na1 O28 . 2_645 87.1(2) ?
    O8 Na1 O28 . 2_645 159.7(2) ?
    O41 Na1 O28 . 2_645 86.55(18) ?
    O38 Na1 O28 2_645 2_645 66.77(15) ?
    O18 Na1 O28 . 2_645 118.29(18) ?
    O42 Na1 Eu1 . . 122.20(18) ?
    O8 Na1 Eu1 . . 38.56(12) ?
    O41 Na1 Eu1 . . 113.60(15) ?
    O38 Na1 Eu1 2_645 . 76.54(12) ?
    O18 Na1 Eu1 . . 38.65(11) ?
    O28 Na1 Eu1 2_645 . 139.58(14) ?
    O42 Na1 Eu1 . 2_645 99.58(18) ?
    O8 Na1 Eu1 . 2_645 131.19(15) ?
    O41 Na1 Eu1 . 2_645 114.62(15) ?
    O38 Na1 Eu1 2_645 2_645 34.09(10) ?
    O18 Na1 Eu1 . 2_645 103.45(13) ?
    O28 Na1 Eu1 2_645 2_645 32.67(10) ?
    Eu1 Na1 Eu1 . 2_645 109.18(7) ?
    O42 Na1 H41A . . 97(2) ?
    O8 Na1 H41A . . 132.3(6) ?
    O41 Na1 H41A . . 19.4(6) ?
    O38 Na1 H41A 2_645 . 124.4(12) ?
    O18 Na1 H41A . . 91.5(18) ?
    O28 Na1 H41A 2_645 . 67.2(7) ?
    Eu1 Na1 H41A . . 127.3(16) ?
    Eu1 Na1 H41A 2_645 . 95.6(7) ?
    O42 Na1 H42A . . 19.9(10) ?
    O8 Na1 H42A . . 75(2) ?
    O41 Na1 H42A . . 85(2) ?
    O38 Na1 H42A 2_645 . 127.8(14) ?
    O18 Na1 H42A . . 136.9(11) ?
    O28 Na1 H42A 2_645 . 102.2(18) ?
    Eu1 Na1 H42A . . 114(2) ?
    Eu1 Na1 H42A 2_645 . 119.1(8) ?
    H41A Na1 H42A . . 91(3) ?
    Na1 O41 H41B . . 101(7) ?
    H41A O41 H41B . . 99(8) ?
    Na1 O42 H42B . . 126(7) ?
    H42A O42 H42B . . 86(10) ?
    H43A O43 H43B . . 93(10) ?
loop_
    _geom_hbond_atom_site_label_D
    _geom_hbond_atom_site_label_H
    _geom_hbond_atom_site_label_A
    _geom_hbond_site_symmetry_A
    _geom_hbond_distance_DH
    _geom_hbond_distance_HA
    _geom_hbond_distance_DA
    _geom_hbond_angle_DHA
    O41 H41A O29 2_645 0.82(2) 2.08(6) 2.767(7) 141(8)
    O41 H41B O19 . 0.81(2) 2.02(3) 2.809(8) 164(9)
    O42 H42A O9 . 0.81(4) 2.41(10) 2.774(9) 108(8)
    O42 H42B O43 . 0.82(4) 2.08(4) 2.852(10) 158(10)
    O43 H43A O41 3_755 0.82(3) 2.02(6) 2.769(9) 152(11)
    O43 H43B O29 2_645 0.83(2) 2.14(6) 2.884(8) 149(10)
