# Supplementary material for: catena-Poly[sodium [[tris(3-methyl­pyridine-2-carboxylato)europate(III)]-μ-3-methylpyridine-2-carboxylato] trihydrate]
Source: Acta Crystallogr Sect E Struct Rep Online. 2010 Aug 18;66(Pt 9):m1092–3. doi: 10.1107/S160053681003151X (PMC3007904; doi:10.1107/S160053681003151X)
Supplement: Supplementary file 2 [file e-66-m1092-Isup2.hkl]

#
# h,k,l, Fc-squared, Fo-squared, sigma(Fo-squared) and status flag
#
data_I
_shelx_title ' Na[Eu(3-MePic)4]3H2O in P2(1)/n'
_shelx_refln_list_code          4
_shelx_F_calc_maximum      414.74
_exptl_crystal_F_000      1552.00
_reflns_d_resolution_high  0.8255
 
loop_
 _symmetry_equiv_pos_as_xyz
 'x, y, z'
 '-x+1/2, y+1/2, -z+1/2'
 '-x, -y, -z'
 'x-1/2, -y-1/2, z-1/2'
 
_cell_length_a    11.7209
_cell_length_b    12.6151
_cell_length_c    21.1331
_cell_angle_alpha  90.000
_cell_angle_beta   96.585
_cell_angle_gamma  90.000
 
_shelx_F_squared_multiplier     1.000
 
loop_
 _refln_index_h
 _refln_index_k
 _refln_index_l
 _refln_F_squared_calc
 _refln_F_squared_meas
 _refln_F_squared_sigma
 _refln_observed_status
   2   0   0    32327.70    33302.94   4095.53 o
   4   0   0    46240.45    45514.21   5593.82 o
   6   0   0    13593.54    13810.08   1706.38 o
   8   0   0     3280.28     3330.09    508.51 o
  10   0   0     3025.71     2866.82    488.91 o
  12   0   0      708.51      321.49    200.72 o
  14   0   0        6.68     -297.63    321.53 o
   1   1   0        2.53      -15.02     15.02 o
   2   1   0     9831.88    10271.98    896.54 o
   3   1   0    53837.66    54832.44   4764.72 o
   4   1   0      329.71      242.31     98.56 o
   5   1   0     8531.52     8959.69    785.93 o
   6   1   0    11956.81    11569.89   1013.37 o
   7   1   0     1105.70     1089.52    119.38 o
   8   1   0     4355.98     4880.91    433.53 o
   9   1   0     1344.11     1354.90    147.25 o
  10   1   0     8702.97     9367.48   1011.69 o
  11   1   0      373.90      157.41    127.46 o
  12   1   0     6769.21     7453.74    824.84 o
  13   1   0      107.94      -39.11    140.13 o
  14   1   0     4183.61     4159.09    504.62 o
   0   2   0    81802.27    85955.28  10556.90 o
   1   2   0     1953.09     2249.67    202.92 o
   2   2   0    12194.29    11446.62    999.27 o
   3   2   0    48373.00    48764.35   4237.68 o
   4   2   0    10332.66     9142.20    802.08 o
   5   2   0     6422.33     6578.42    578.32 o
   6   2   0    24090.64    23803.52   2076.73 o
   7   2   0     6397.20     6780.06    603.84 o
   8   2   0    14036.08    13936.98   1226.00 o
   9   2   0     2385.23     2678.54    283.78 o
  10   2   0      772.04      670.80    136.21 o
  11   2   0      526.82      241.13    158.16 o
  12   2   0     1502.20     1224.83    208.63 o
  13   2   0       12.61      -55.47    146.54 o
   1   3   0    10018.35     9791.48    933.53 o
   2   3   0    15057.40    15031.59   1310.48 o
   3   3   0      295.60      245.06     45.91 o
   4   3   0     4557.92     4447.87    395.07 o
   5   3   0      416.21      333.66     57.23 o
   6   3   0     4938.48     5091.68    455.25 o
   7   3   0      520.70      396.25     73.10 o
   8   3   0     4294.34     5151.65    460.57 o
   9   3   0     6991.50     7027.70    619.74 o
  10   3   0     3451.68     2474.26    361.40 o
  11   3   0     2415.75     2054.02    273.70 o
  12   3   0     4899.95     5192.07    595.60 o
  13   3   0      301.63       10.82    156.16 o
   0   4   0     4279.19     3860.32    485.25 o
   1   4   0    40529.12    40275.02   3204.14 o
   2   4   0    17140.68    16471.92   1435.37 o
   3   4   0    31268.54    30481.46   2650.06 o
   4   4   0    13483.65    12623.50   1099.43 o
   5   4   0     4562.12     5012.20    448.89 o
   6   4   0     3962.38     3654.64    332.58 o
   7   4   0     5657.04     6221.99    553.88 o
   8   4   0     5229.56     5681.14    513.83 o
   9   4   0     5091.36     5559.27    492.02 o
  10   4   0       47.34      -45.41    179.18 o
  11   4   0     1064.51      872.27    215.80 o
  12   4   0       24.35      303.16    210.84 o
  13   4   0      127.53      -90.06    166.40 o
   1   5   0     1810.40     1929.46    164.37 o
   2   5   0     5490.48     5683.67    549.75 o
   3   5   0     3592.13     3454.39    313.88 o
   4   5   0      257.53      196.53     50.64 o
   5   5   0    11754.91    11981.87   1051.13 o
   6   5   0     2616.89     2887.54    273.37 o
   7   5   0     7936.61     7954.84    700.88 o
   8   5   0     6850.56     7098.46    634.27 o
   9   5   0     8395.07     9630.89    854.56 o
  10   5   0      791.33      500.69    140.72 o
  11   5   0     4908.31     5031.04    600.43 o
  12   5   0      810.35      793.23    207.36 o
  13   5   0     2454.55     2632.94    495.10 o
   0   6   0     4975.97     4873.75    615.10 o
   1   6   0    21421.55    20859.29   1820.04 o
   2   6   0      518.01      482.51     61.23 o
   3   6   0    12425.58    12111.09   1060.47 o
   4   6   0     1621.68     1580.28    172.21 o
   5   6   0    24027.12    23593.33   2059.88 o
   6   6   0     1022.76      953.62    117.58 o
   7   6   0     4484.33     5542.79    498.25 o
   8   6   0     3402.39     3538.92    327.99 o
   9   6   0     4334.35     5581.72    513.47 o
  10   6   0        6.98     -118.28    118.28 o
  11   6   0       72.65       23.26    483.00 o
  12   6   0      189.73     -186.98    186.98 o
   1   7   0     1262.80     1105.19    117.66 o
   2   7   0     1846.86     2378.15    202.77 o
   3   7   0     1712.79     1660.97    148.44 o
   4   7   0      462.54      358.97     69.61 o
   5   7   0     1112.71      971.81    115.30 o
   6   7   0      353.18      259.67     70.95 o
   7   7   0     5272.85     6025.82    538.98 o
   8   7   0        4.15      -16.25     73.05 o
   9   7   0     4387.92     5936.49    660.72 o
  10   7   0       43.46     -178.27    178.27 o
  11   7   0     4005.07     4875.82    817.40 o
  12   7   0        0.19     -221.02    312.10 o
   0   8   0       12.92      -71.76     71.90 o
   1   8   0    19887.48    20166.43   1758.42 o
   2   8   0     1775.85     1775.82    175.63 o
   3   8   0    24933.85    24716.44   1968.70 o
   4   8   0       34.09       43.99     48.46 o
   5   8   0     5462.68     6099.98    547.82 o
   6   8   0       92.10       58.46     76.84 o
   7   8   0     7786.00     8394.53    831.08 o
   8   8   0      144.73      297.73    116.92 o
   9   8   0     1536.67     1787.48    374.79 o
  10   8   0      445.29      608.36    325.03 o
  11   8   0     1370.49     1418.68    360.89 o
  12   8   0        3.67      147.02    236.10 o
   1   9   0      292.21      179.51     61.09 o
   2   9   0     1146.01     1322.77    143.02 o
   3   9   0     1279.55     1214.55    133.15 o
   4   9   0      133.21       86.87     82.28 o
   5   9   0     1236.07     1073.24    140.08 o
   6   9   0      538.89      624.56    131.09 o
   7   9   0     6869.99     7845.23    873.80 o
   8   9   0      477.67      505.54    137.67 o
   9   9   0     4142.92     4678.86    537.11 o
  10   9   0     1620.54     1140.00    306.82 o
  11   9   0     1919.01     2074.18    441.13 o
   0  10   0     1564.67     1676.27    247.38 o
   1  10   0     9366.88     8494.59    753.45 o
   2  10   0     2618.91     2471.08    268.68 o
   3  10   0     9840.91     9064.79    987.29 o
   4  10   0     6226.81     5636.76    559.84 o
   5  10   0     6470.43     6449.74    563.82 o
   6  10   0     6535.21     8090.68    903.74 o
   7  10   0     2534.65     2633.45    331.90 o
   8  10   0     1802.93     2237.46    307.51 o
   9  10   0      722.71      475.87    158.19 o
  10  10   0      861.04     1222.78    338.55 o
   1  11   0      216.93      143.59     97.10 o
   2  11   0      635.51      405.29     98.36 o
   3  11   0     2498.05     2714.05    496.57 o
   4  11   0      894.05      977.66    148.30 o
   5  11   0      928.35     1089.59    179.12 o
   6  11   0     2646.52     2737.15    550.46 o
   7  11   0     2006.89     2389.00    313.33 o
   8  11   0     3168.43     3453.92    426.73 o
   9  11   0     1242.70     1017.92    210.73 o
   0  12   0    11568.36     9762.14   1541.79 o
   1  12   0      407.29      572.19    142.61 o
   2  12   0     9347.23     9757.14   1057.64 o
   3  12   0      660.28      701.89    130.42 o
   4  12   0     5928.90     5758.04    731.85 o
   5  12   0      734.64      888.22    175.29 o
   6  12   0     4006.88     4302.66    566.36 o
   7  12   0      415.07      209.86    137.38 o
   8  12   0     1274.69     1328.71    386.72 o
   1  13   0        7.18      -25.37    126.93 o
   2  13   0       73.40       -0.84    140.53 o
   3  13   0      427.67      369.56    167.58 o
   4  13   0      321.71      380.07    166.10 o
   5  13   0       97.32      -65.26    140.27 o
   6  13   0     1516.09     1577.63    250.45 o
   7  13   0      246.11      377.62    161.97 o
   0  14   0     2735.63     3075.69    558.65 o
   1  14   0      341.41      229.69    162.61 o
   2  14   0     6176.17     6982.01   1616.74 o
   3  14   0       36.61       26.20    161.82 o
   4  14   0     2730.15     2570.99    604.60 o
   5  14   0       13.71      -71.55    159.55 o
   1  15   0        1.75     -153.48    234.89 o
   2  15   0      787.14      645.88    226.00 o
 -13   0   1      116.57       -0.55    208.45 o
 -11   0   1     2519.40     2226.25    683.01 o
  -9   0   1      290.99      259.69    101.63 o
  -7   0   1    13150.35    11896.29   1463.09 o
  -5   0   1    30237.75    30400.56   3743.67 o
  -3   0   1   100204.36    98423.85  12088.79 o
  -1   0   1   172007.63   164578.75  20200.58 o
   1   0   1   147638.14   150909.59  22472.78 o
   3   0   1    23841.05    23143.79   2840.94 o
   5   0   1    11696.29    11220.72   1391.24 o
   7   0   1     6494.40     6276.68    788.99 o
   9   0   1     1084.10      889.59    160.81 o
  11   0   1     2978.25     2699.53    477.88 o
  13   0   1      148.09       68.11    338.71 o
 -14   1   1       17.60     -159.46    159.46 o
 -13   1   1     2886.60     2230.85    305.18 o
 -12   1   1      217.71       94.71    128.61 o
 -11   1   1     5613.34     5816.77    655.19 o
 -10   1   1     1753.46     1822.72    191.36 o
  -9   1   1     3261.63     3752.11    376.33 o
  -8   1   1      214.37      293.27     71.55 o
  -7   1   1     2465.29     2695.13    248.83 o
  -6   1   1     2001.91     1777.94    175.31 o
  -5   1   1     5364.69     5066.18    448.28 o
  -4   1   1     3653.98     3829.90    373.50 o
  -3   1   1       51.75      -11.85     36.88 o
  -2   1   1      231.29      224.11     37.40 o
  -1   1   1     2053.56     1999.05    176.89 o
   0   1   1        0.01      -21.07     24.95 o
   1   1   1     3487.55     3243.13    293.13 o
   2   1   1     8768.37     8699.54    760.27 o
   3   1   1    17005.15    16730.24   1458.55 o
   4   1   1    42701.41    44007.46   3827.26 o
   5   1   1    30110.66    30699.79   2674.87 o
   6   1   1      599.06      663.60     84.94 o
   7   1   1    11732.27    11792.76   1035.40 o
   8   1   1      773.03      698.26    119.38 o
   9   1   1     5291.41     5812.01    518.85 o
  10   1   1     1119.09      787.67    146.86 o
  11   1   1     7642.22     9156.69    996.24 o
  12   1   1       45.62      173.71    141.06 o
  13   1   1     4732.61     5011.09    577.04 o
  14   1   1      213.90      368.64    184.32 o
 -14   2   1      178.21     -190.72    190.72 o
 -13   2   1      236.46      186.64    148.49 o
 -12   2   1       22.39     -122.56    122.56 o
 -11   2   1     2811.23     2843.79    343.10 o
 -10   2   1     1740.72     1874.13    358.79 o
  -9   2   1     4410.45     4710.26    531.82 o
  -8   2   1     4603.27     5064.64    458.35 o
  -7   2   1     6431.30     6931.68    611.68 o
  -6   2   1     6756.74     6897.49    607.30 o
  -5   2   1    36357.15    35997.95   3130.60 o
  -4   2   1     4484.43     4131.76    367.45 o
  -3   2   1     1059.54      918.56     95.58 o
  -2   2   1     3815.16     3409.41    303.77 o
  -1   2   1    26234.95    27277.94   2370.37 o
   0   2   1    13044.61    12929.96   1035.76 o
   1   2   1     8702.52     9024.68    788.29 o
   2   2   1    29074.06    30621.54   2658.37 o
   3   2   1     8786.98     7584.24    664.62 o
   4   2   1    11602.16    11330.77    991.37 o
   5   2   1    25923.24    25068.29   2182.95 o
   6   2   1     2961.66     2886.76    262.08 o
   7   2   1     7739.77     7801.19    687.65 o
   8   2   1     1901.72     2447.40    231.25 o
   9   2   1     2398.66     2572.00    244.27 o
  10   2   1     1454.78     1557.73    216.72 o
  11   2   1      953.83      748.21    157.48 o
  12   2   1        4.06       30.20    131.75 o
  13   2   1      188.80      173.75    158.64 o
 -13   3   1     2316.10     2161.12    341.92 o
 -12   3   1     1022.74     1027.83    315.42 o
 -11   3   1     5087.43     4407.32    576.38 o
 -10   3   1     6240.14     7257.61    717.63 o
  -9   3   1     2591.25     2996.26    288.50 o
  -8   3   1      456.06      347.17     79.12 o
  -7   3   1     7068.29     7643.53    678.74 o
  -6   3   1      502.79      658.86     84.48 o
  -5   3   1     6694.40     6792.61    600.43 o
  -4   3   1     2166.92     2561.91    234.20 o
  -3   3   1     5374.37     4897.99    433.14 o
  -2   3   1      902.58     1051.69    109.63 o
  -1   3   1       43.27      -17.95     22.71 o
   0   3   1     1574.37     2016.09    180.39 o
   1   3   1     7488.60     7769.98    750.72 o
   2   3   1       68.08       65.51     39.84 o
   3   3   1    11687.62    11247.72    982.08 o
   4   3   1    24926.85    24994.35   2176.16 o
   5   3   1     3252.33     3725.22    327.82 o
   6   3   1     1968.56     2054.00    197.64 o
   7   3   1     3920.54     4336.87    394.43 o
   8   3   1     2601.62     2871.04    269.98 o
   9   3   1     3234.27     3057.21    287.08 o
  10   3   1     6597.59     6714.85    734.35 o
  11   3   1     4641.62     4800.83    538.37 o
  12   3   1      687.34      319.63    153.99 o
  13   3   1     2571.66     2313.06    314.69 o
 -13   4   1       10.11        7.72    167.09 o
 -12   4   1        5.31     -139.75    139.75 o
 -11   4   1      223.30      139.26    185.18 o
 -10   4   1     2854.11     3033.81    294.07 o
  -9   4   1     2545.36     2731.27    264.39 o
  -8   4   1     4985.42     5705.57    512.13 o
  -7   4   1     2212.41     2508.37    241.93 o
  -6   4   1     4871.55     5374.74    471.30 o
  -5   4   1     3254.47     3340.10    304.38 o
  -4   4   1     7710.95     6985.08    614.26 o
  -3   4   1    27654.61    26775.59   2330.87 o
  -2   4   1     7736.34     6932.64    608.80 o
  -1   4   1     1629.58     1456.27    136.37 o
   0   4   1    44475.04    41931.15   3641.15 o
   1   4   1    16101.66    16537.96   1316.31 o
   2   4   1    44410.29    43448.20   3765.97 o
   3   4   1    21005.17    19624.84   1708.45 o
   4   4   1    41654.20    40413.82   3516.48 o
   5   4   1      189.49      257.97     56.41 o
   6   4   1      130.47       74.24     49.33 o
   7   4   1    10135.77     9485.33    838.01 o
   8   4   1     7858.24     8634.46    762.53 o
   9   4   1       21.58      -76.91     76.91 o
  10   4   1     2440.65     2024.73    269.49 o
  11   4   1      233.75      -33.34    116.65 o
  12   4   1        3.10      -55.50    135.71 o
  13   4   1        6.98     -149.43    149.43 o
 -13   5   1      327.74      241.12    296.17 o
 -12   5   1     2852.26     1973.37    572.66 o
 -11   5   1     2754.96     2226.00    335.90 o
 -10   5   1    12173.99    12598.71   1214.36 o
  -9   5   1     3258.27     3677.64    345.79 o
  -8   5   1     7246.15     8129.98    722.75 o
  -7   5   1     5225.27     6606.20    581.90 o
  -6   5   1     4400.02     4444.63    400.93 o
  -5   5   1     1857.93     1725.01    168.42 o
  -4   5   1     2832.04     2932.05    270.48 o
  -3   5   1      418.82      403.17     67.01 o
  -2   5   1     8290.76     8326.84    670.66 o
  -1   5   1     9028.98     8997.69    787.66 o
   0   5   1      440.64      373.46     55.75 o
   1   5   1        6.23      -29.78     29.78 o
   2   5   1     4917.48     5103.28    452.15 o
   3   5   1      273.40      154.53     50.13 o
   4   5   1     7199.99     6818.51    660.02 o
   5   5   1      245.53      273.71     60.45 o
   6   5   1     8895.59     8579.78    759.37 o
   7   5   1      700.27      506.41    123.62 o
   8   5   1     1078.39     1102.62    134.33 o
   9   5   1     2665.34     3030.64    407.42 o
  10   5   1     9481.39    10532.50   1147.95 o
  11   5   1     1417.27     1281.57    209.58 o
  12   5   1     2984.56     2408.62    361.93 o
  13   5   1      251.75      198.80    217.81 o
 -13   6   1       18.04      -39.35    260.39 o
 -12   6   1      211.92      184.00    217.17 o
 -11   6   1      364.47      145.45    192.23 o
 -10   6   1      337.73      433.55    135.17 o
  -9   6   1      678.08      477.07    105.47 o
  -8   6   1    10533.85    10599.82    932.56 o
  -7   6   1      243.12      227.85     76.23 o
  -6   6   1     8859.79     8749.93    776.07 o
  -5   6   1      171.83      107.78     71.81 o
  -4   6   1    33672.44    32948.95   2864.44 o
  -3   6   1      166.27      131.02     55.81 o
  -2   6   1    42623.82    43165.14   3430.12 o
  -1   6   1     1364.16     1624.52    160.96 o
   0   6   1    12820.42    11947.81   1047.38 o
   1   6   1     1643.12     1870.20    163.07 o
   2   6   1    24853.53    23229.82   1850.91 o
   3   6   1     5734.41     6280.21    555.76 o
   4   6   1    18592.93    18333.18   1751.74 o
   5   6   1       60.50      161.94     81.21 o
   6   6   1     5989.78     6904.96    614.99 o
   7   6   1     1698.32     2019.36    203.77 o
   8   6   1     4880.46     5367.55    492.96 o
   9   6   1      187.94      129.18     87.78 o
  10   6   1      967.80      753.62    280.88 o
  11   6   1      401.61      446.05    297.26 o
  12   6   1        3.36      -57.55    206.68 o
 -12   7   1     3016.93     4170.28    731.60 o
 -11   7   1       51.67      151.62    211.66 o
 -10   7   1     4412.45     5477.20    609.25 o
  -9   7   1        5.30      -99.31     99.31 o
  -8   7   1     5174.20     5297.75    533.89 o
  -7   7   1     2090.95     2264.69    226.68 o
  -6   7   1     2710.13     2843.29    273.02 o
  -5   7   1       71.36       44.04     55.23 o
  -4   7   1      905.59      755.39    103.34 o
  -3   7   1      222.79      102.59     59.75 o
  -2   7   1     1809.13     1767.96    174.01 o
  -1   7   1      266.92      262.36     56.32 o
   0   7   1      240.58      302.35     58.13 o
   1   7   1      271.82      274.55     63.10 o
   2   7   1     1808.48     1830.35    162.39 o
   3   7   1        0.12      -54.89     54.89 o
   4   7   1      502.82      328.84     74.00 o
   5   7   1        1.44       69.62     56.96 o
   6   7   1     3654.79     4414.28    400.51 o
   7   7   1      289.87      133.25     98.60 o
   8   7   1     2144.81     2683.57    263.75 o
   9   7   1      105.12       63.39    102.92 o
  10   7   1     7051.68     8430.45   1333.64 o
  11   7   1       73.32     -182.38    182.38 o
  12   7   1     4674.81     4863.94   1423.89 o
 -12   8   1      208.77     -244.38    244.38 o
 -11   8   1      172.83     -396.68    396.68 o
 -10   8   1     3641.21     4682.07    549.65 o
  -9   8   1      831.25      861.19    164.83 o
  -8   8   1     4239.62     4984.70    571.91 o
  -7   8   1      146.31       90.83     97.24 o
  -6   8   1     3526.35     3743.59    382.76 o
  -5   8   1      978.29      920.94    157.54 o
  -4   8   1    12871.31    12478.58   1076.38 o
  -3   8   1      659.02      555.11    104.45 o
  -2   8   1    23770.43    24034.34   2094.82 o
  -1   8   1      260.83      182.60     69.04 o
   0   8   1    28025.42    28306.78   2467.52 o
   1   8   1     4029.33     4579.28    416.79 o
   2   8   1    11668.93    11764.92   1028.30 o
   3   8   1      381.01      292.98     57.53 o
   4   8   1    14237.42    13456.39   1290.76 o
   5   8   1      512.69      550.45     91.03 o
   6   8   1     5049.31     5872.93    532.75 o
   7   8   1      259.50      197.29     91.10 o
   8   8   1     1812.36     1923.71    232.48 o
   9   8   1      576.06      756.40    150.14 o
  10   8   1     3310.47     3470.08    603.69 o
  11   8   1      589.89      898.73    293.80 o
 -11   9   1     1179.09     1550.17    379.55 o
 -10   9   1     2206.98     2695.48    348.97 o
  -9   9   1      477.46      297.53    138.74 o
  -8   9   1     5971.70     6318.74    706.78 o
  -7   9   1     1912.59     2196.94    289.08 o
  -6   9   1     4302.21     4458.67    515.60 o
  -5   9   1      347.91      435.75    104.42 o
  -4   9   1     1771.89     1865.35    205.42 o
  -3   9   1     1191.86     1331.83    180.62 o
  -2   9   1      731.73      670.64     95.69 o
  -1   9   1      823.91      847.94    104.49 o
   0   9   1      554.79      439.18     77.83 o
   1   9   1      282.27      329.93    132.41 o
   2   9   1     3937.48     4258.82    388.44 o
   3   9   1       58.01      100.63     61.42 o
   4   9   1     1022.57      878.98     99.35 o
   5   9   1      344.69      315.91    265.78 o
   6   9   1     1929.99     1708.09    204.76 o
   7   9   1     1375.99     1501.18    192.00 o
   8   9   1     6899.43     8330.33    916.94 o
   9   9   1      959.51      679.78    274.44 o
  10   9   1     3834.02     3489.84    628.29 o
  11   9   1      348.20      456.65    253.58 o
 -10  10   1     1452.56     1229.33    328.27 o
  -9  10   1      966.34     1001.51    241.88 o
  -8  10   1     2365.76     2538.60    327.42 o
  -7  10   1     5051.74     5500.02    631.62 o
  -6  10   1     3790.85     4034.46    474.61 o
  -5  10   1    10670.47    10262.57    901.98 o
  -4  10   1    10075.65     9976.94   1091.94 o
  -3  10   1     5371.16     4784.62    476.50 o
  -2  10   1    12106.23    11575.35   1119.43 o
  -1  10   1     3487.19     3486.23    364.53 o
   0  10   1     5021.97     5121.49    464.84 o
   1  10   1     2612.82     2961.04    259.32 o
   2  10   1     8995.11     9063.93    806.31 o
   3  10   1     6294.18     6279.96    623.98 o
   4  10   1     3408.09     3840.19    349.49 o
   5  10   1     3739.06     3514.54    431.17 o
   6  10   1     3823.14     4944.08    438.28 o
   7  10   1     4125.86     4796.30    559.37 o
   8  10   1      758.70      915.56    175.43 o
   9  10   1     1126.33     1523.36    242.21 o
  10  10   1      449.01      573.20    269.63 o
  -9  11   1     2062.71     2837.20    432.90 o
  -8  11   1      665.88      757.66    179.05 o
  -7  11   1     3062.72     2788.87    349.92 o
  -6  11   1     1055.03     1172.77    195.09 o
  -5  11   1     1014.16     1038.29    182.07 o
  -4  11   1      850.43      444.89    268.11 o
  -3  11   1      255.60      100.84     80.84 o
  -2  11   1     3164.04     2980.64    321.73 o
  -1  11   1       96.34      129.93     77.73 o
   0  11   1        0.54      -70.68     70.68 o
   1  11   1      625.07      809.54    137.77 o
   2  11   1     1801.25     1535.57    186.18 o
   3  11   1      871.37      715.53    145.00 o
   4  11   1     1662.07     1460.39    189.41 o
   5  11   1     2290.72     2262.87    251.61 o
   6  11   1     1585.97     1928.71    263.39 o
   7  11   1     3725.77     3238.48    391.86 o
   8  11   1     1415.83     1759.83    259.45 o
   9  11   1     2924.03     2820.40    493.51 o
  -8  12   1        7.23       57.82    148.31 o
  -7  12   1     3901.63     3315.47    411.18 o
  -6  12   1      933.77      791.59    180.13 o
  -5  12   1     3267.62     3018.66    529.57 o
  -4  12   1      479.77      298.97    157.87 o
  -3  12   1     8721.38     8594.05    938.44 o
  -2  12   1      451.71      337.50    106.99 o
  -1  12   1     9484.83     9012.87   1007.56 o
   0  12   1       21.63       -7.59     96.14 o
   1  12   1    12639.17    12771.57   1409.56 o
   2  12   1      392.44      296.30    193.30 o
   3  12   1     8672.33     8640.96    949.97 o
   4  12   1      923.03      772.19    167.99 o
   5  12   1     3298.82     3563.06    498.20 o
   6  12   1      810.80      535.19    158.28 o
   7  12   1     2337.38     1727.31    252.96 o
   8  12   1      460.13      533.18    173.98 o
  -7  13   1     1799.66     1332.44    233.91 o
  -6  13   1        5.80       73.49    141.95 o
  -5  13   1      932.92      828.25    293.00 o
  -4  13   1       18.96       50.06    131.81 o
  -3  13   1       74.02       57.29    145.69 o
  -2  13   1       10.11      -56.67    155.22 o
  -1  13   1      271.49       97.80    270.61 o
   0  13   1      119.17      177.71    119.93 o
   1  13   1       78.14        1.27    103.32 o
   2  13   1       22.16       67.02    107.16 o
   3  13   1      120.05      -29.76    134.46 o
   4  13   1        3.74     -147.56    184.11 o
   5  13   1      539.50      536.77    178.90 o
   6  13   1       38.13     -119.99    152.82 o
   7  13   1     2253.04     2356.35    343.70 o
  -5  14   1     3205.48     2536.04    755.09 o
  -4  14   1       97.99       27.30    144.61 o
  -3  14   1     5911.42     4741.83   1201.60 o
  -2  14   1       58.77     -106.79    233.83 o
  -1  14   1     4941.58     5665.59    772.01 o
   0  14   1        4.07     -107.93    136.84 o
   1  14   1     7310.42     7539.91    825.00 o
   2  14   1      185.77     -139.58    139.58 o
   3  14   1     4000.10     4073.95    946.32 o
   4  14   1       25.33     -155.70    344.76 o
   5  14   1     3389.94     3351.22    547.10 o
  -2  15   1      150.75      133.05    191.58 o
  -1  15   1        6.09       37.51    159.21 o
   0  15   1       97.01     -198.87    235.13 o
   1  15   1        3.52      -83.93    245.98 o
   2  15   1       22.45     -184.06    453.14 o
 -14   0   2      104.13        9.05    233.94 o
 -12   0   2      615.82      407.02    193.02 o
 -10   0   2      902.89      570.59    208.24 o
  -8   0   2    13345.74    12748.16   1588.36 o
  -6   0   2    35426.17    35673.23   4387.99 o
  -4   0   2    19431.90    19212.12   2371.54 o
  -2   0   2     8594.02     8343.39   1045.18 o
   0   0   2   129854.56   131900.38  16186.58 o
   2   0   2    34254.81    35648.84   5319.93 o
   4   0   2    97502.48    96574.77  11870.04 o
   6   0   2     1754.80     1758.76    236.82 o
   8   0   2      540.76      379.98    101.90 o
  10   0   2     3613.29     3893.88    635.21 o
  12   0   2      647.28      708.70    239.78 o
 -14   1   2     3381.92     3124.43    400.71 o
 -13   1   2      102.29       51.04    152.41 o
 -12   1   2     2130.08     1774.91    245.88 o
 -11   1   2     2047.73     1584.28    223.13 o
 -10   1   2     9525.46     9687.74    947.51 o
  -9   1   2      199.07      198.11     74.57 o
  -8   1   2     6591.98     6459.32    578.71 o
  -7   1   2      123.27       47.27     53.27 o
  -6   1   2     7461.61     6906.94    611.01 o
  -5   1   2       31.39      -27.30     43.75 o
  -4   1   2      600.67      608.35     82.88 o
  -3   1   2      525.35      581.80     67.04 o
  -2   1   2       23.87        5.21     37.62 o
  -1   1   2      306.17      223.95     53.67 o
   0   1   2      784.56      971.97    100.57 o
   1   1   2      380.31      457.83     48.75 o
   2   1   2    15806.01    15784.93   1375.69 o
   3   1   2     3471.76     3544.20    316.09 o
   4   1   2    17624.62    17342.78   1512.45 o
   5   1   2    11098.75    10926.82    957.37 o
   6   1   2    12528.07    11856.66   1038.74 o
   7   1   2     2579.04     3231.12    298.68 o
   8   1   2    10498.92    10572.66    930.52 o
   9   1   2      288.88      168.82     94.57 o
  10   1   2     6792.94     7496.08    828.86 o
  11   1   2       21.53      137.26    115.27 o
  12   1   2     7396.80     9058.10    997.34 o
  13   1   2      156.22      -36.46    149.23 o
 -14   2   2      641.77      533.13    218.08 o
 -13   2   2       45.63      108.06    154.53 o
 -12   2   2     2456.82     2248.96    296.48 o
 -11   2   2     1448.52     1267.02    224.71 o
 -10   2   2      228.77      197.29     88.65 o
  -9   2   2      115.54      -17.55     68.14 o
  -8   2   2     7252.85     7417.33    661.11 o
  -7   2   2     3620.88     4230.32    384.99 o
  -6   2   2    16140.36    15588.21   1363.52 o
  -5   2   2    15696.17    14957.54   1300.02 o
  -4   2   2    30209.35    28430.30   2474.66 o
  -3   2   2     8139.27     8010.99    701.13 o
  -2   2   2     5664.79     5131.45    449.53 o
  -1   2   2    18300.10    17007.63   1633.49 o
   0   2   2    79481.90    85549.12   6798.87 o
   1   2   2      694.81      855.25     84.22 o
   2   2   2    66033.77    67683.70   5874.22 o
   3   2   2    17367.70    16774.38   1596.20 o
   4   2   2    15460.32    14787.35   1291.14 o
   5   2   2     8564.83     8985.55    790.18 o
   6   2   2    20111.24    20358.72   1778.52 o
   7   2   2     3766.31     4219.69    380.05 o
   8   2   2     4894.57     5576.46    502.11 o
   9   2   2      471.86      211.64     98.96 o
  10   2   2     1943.40     1885.10    254.09 o
  11   2   2      140.48      -69.67    112.84 o
  12   2   2      509.21      292.73    155.22 o
  13   2   2       28.41     -148.64    148.64 o
 -13   3   2      602.47      639.25    203.58 o
 -12   3   2     4708.05     5471.22    613.23 o
 -11   3   2     2308.30     2063.19    276.78 o
 -10   3   2     9366.03     9859.07    876.86 o
  -9   3   2      248.52      178.35     81.09 o
  -8   3   2     1972.11     1941.11    196.54 o
  -7   3   2     1924.06     2185.34    209.87 o
  -6   3   2     7844.64     8240.98    728.02 o
  -5   3   2     1873.20     1851.10    179.38 o
  -4   3   2      922.95     1009.58    144.00 o
  -3   3   2      592.98      736.05     81.59 o
  -2   3   2    21294.57    22061.89   1917.54 o
  -1   3   2      271.99      233.62     53.07 o
   0   3   2     3208.97     3240.78    263.20 o
   1   3   2      496.49      468.25     57.45 o
   2   3   2      255.83      288.01     47.27 o
   3   3   2     2533.00     2425.91    221.63 o
   4   3   2     4598.39     4595.29    409.82 o
   5   3   2    17131.84    17578.94   1533.57 o
   6   3   2    11659.49    10788.33    942.70 o
   7   3   2     6565.71     6863.18    608.11 o
   8   3   2     3582.46     4003.29    362.35 o
   9   3   2     8290.90     8178.41    891.11 o
  10   3   2     1510.28     1529.31    214.80 o
  11   3   2     1304.36     1276.82    237.09 o
  12   3   2     3516.84     3178.95    391.32 o
  13   3   2     1420.15     1131.58    221.96 o
 -13   4   2      218.61      238.87    237.59 o
 -12   4   2      189.83      -45.97    151.76 o
 -11   4   2      599.97      691.44    164.86 o
 -10   4   2     1120.72     1112.24    146.93 o
  -9   4   2     6306.99     6698.32    604.79 o
  -8   4   2     2754.63     3237.23    304.81 o
  -7   4   2     9911.36     9667.02    853.23 o
  -6   4   2    26387.31    26003.74   2268.84 o
  -5   4   2     6239.94     6067.67    540.41 o
  -4   4   2    17318.50    17266.47   1507.15 o
  -3   4   2     8136.20     7331.53    642.49 o
  -2   4   2     5072.64     4649.55    375.06 o
  -1   4   2     8500.49     7974.71    697.47 o
   0   4   2    54578.71    53727.69   4270.45 o
   1   4   2    21445.51    20206.76   1755.85 o
   2   4   2     7873.87     7241.10    633.76 o
   3   4   2    36526.54    36346.69   3156.63 o
   4   4   2     6957.36     6404.73    618.01 o
   5   4   2    18048.60    17836.54   1557.95 o
   6   4   2     4547.27     4633.25    413.36 o
   7   4   2      966.66      887.19    154.40 o
   8   4   2     8411.99     9132.03    810.04 o
   9   4   2      726.69      428.30    121.80 o
  10   4   2       59.12      249.18    147.39 o
  11   4   2      844.73      625.44    237.93 o
  12   4   2      127.32      -67.82    135.26 o
  13   4   2      122.33     -106.44    159.31 o
 -13   5   2     3795.90     2901.67    812.70 o
 -12   5   2     1287.79      934.86    288.87 o
 -11   5   2     2543.59     1794.46    416.69 o
 -10   5   2     2527.99     2817.00    327.34 o
  -9   5   2    11528.52    11918.50   1053.88 o
  -8   5   2     1422.36     1282.50    145.70 o
  -7   5   2    10324.23    10280.00    907.09 o
  -6   5   2     4983.33     5039.56    454.22 o
  -5   5   2     1607.90     1824.68    178.59 o
  -4   5   2     1732.26     1757.63    164.93 o
  -3   5   2     3370.82     3335.15    302.63 o
  -2   5   2     1528.90     2027.48    170.19 o
  -1   5   2      133.69      131.52     39.55 o
   0   5   2     8815.94     8999.63    790.01 o
   1   5   2      565.15      513.50     89.69 o
   2   5   2       13.78      -17.42     50.49 o
   3   5   2     1178.01     1093.65    115.48 o
   4   5   2      608.74      717.36     88.92 o
   5   5   2     8610.07     8899.51    782.43 o
   6   5   2     1661.19     1823.65    178.60 o
   7   5   2     6004.64     6303.71    565.72 o
   8   5   2     4104.44     4827.14    430.68 o
   9   5   2    11132.12    11274.27   1411.77 o
  10   5   2     1355.65     1114.79    183.99 o
  11   5   2     4501.74     4670.89    540.34 o
  12   5   2     1072.26     1087.45    213.47 o
  13   5   2     2446.62     2381.87    373.84 o
 -13   6   2      219.54     -194.91    241.72 o
 -12   6   2      372.63      530.96    257.68 o
 -11   6   2      740.78      722.74    252.92 o
 -10   6   2       13.43       40.02    184.45 o
  -9   6   2     3925.96     4353.94    493.42 o
  -8   6   2     3303.59     3584.58    329.49 o
  -7   6   2    11567.18    11677.02   1029.29 o
  -6   6   2      138.34      -21.86     57.07 o
  -5   6   2    21508.83    21201.04   1849.95 o
  -4   6   2     1866.61     1986.43    194.28 o
  -3   6   2    64717.37    62425.85   4954.36 o
  -2   6   2      185.11      110.06     52.37 o
  -1   6   2    55640.02    55782.48   4853.36 o
   0   6   2     2942.99     3267.23    296.49 o
   1   6   2    13174.59    13059.72   1045.95 o
   2   6   2     1940.94     2049.79    177.19 o
   3   6   2    29924.90    30699.77   2671.91 o
   4   6   2       81.52       10.56     52.81 o
   5   6   2    14035.48    13398.36   1172.88 o
   6   6   2      505.56      320.12     71.59 o
   7   6   2     3129.83     3523.22    329.66 o
   8   6   2      673.72      672.85    118.07 o
   9   6   2     2404.56     3107.30    373.69 o
  10   6   2      143.54     -104.77    134.36 o
  11   6   2      745.42      224.13    147.92 o
  12   6   2       20.14      -35.91    191.08 o
 -12   7   2       40.87      108.85    248.04 o
 -11   7   2     2445.23     3249.38    589.93 o
 -10   7   2       77.43     -142.34    142.34 o
  -9   7   2     6674.08     7507.86    836.84 o
  -8   7   2      550.63      454.29    120.08 o
  -7   7   2     3920.01     4389.17    450.20 o
  -6   7   2     1665.44     1580.06    162.51 o
  -5   7   2      336.66      224.30     82.84 o
  -4   7   2      163.88       89.36     58.89 o
  -3   7   2     4307.16     4834.40    397.34 o
  -2   7   2      253.16      168.87     50.57 o
  -1   7   2      155.73      115.87     55.71 o
   0   7   2       30.90        1.80     44.59 o
   1   7   2      118.79        9.94     47.03 o
   2   7   2     1410.58     1492.77    145.89 o
   3   7   2     2654.80     2418.11    232.11 o
   4   7   2      297.05      137.60     64.12 o
   5   7   2     2624.84     2683.98    306.51 o
   6   7   2      555.23      441.87    116.39 o
   7   7   2     5969.33     6812.14    610.89 o
   8   7   2      211.48       98.40    119.87 o
   9   7   2     4864.31     4837.00    542.24 o
  10   7   2        0.28       51.10    154.00 o
  11   7   2     5580.82     5064.55   1532.57 o
  12   7   2        2.80       17.67    359.48 o
 -12   8   2       35.49       65.11    241.41 o
 -11   8   2      829.22     1250.36    335.37 o
 -10   8   2     1028.35     1473.18    224.62 o
  -9   8   2     1792.58     1839.33    487.99 o
  -8   8   2       23.29      -25.02    148.43 o
  -7   8   2     8837.52    10008.81   1091.34 o
  -6   8   2      976.24     1176.78    179.50 o
  -5   8   2     6454.39     6496.68    578.78 o
  -4   8   2       48.82       40.16     57.83 o
  -3   8   2    32226.00    32703.52   2851.86 o
  -2   8   2      517.41      502.15    107.17 o
  -1   8   2    22770.81    23061.74   2014.14 o
   0   8   2     2180.30     2444.81    232.31 o
   1   8   2    15144.44    15267.07   1336.63 o
   2   8   2     2466.58     2546.67    220.16 o
   3   8   2    12545.65    12346.33    991.34 o
   4   8   2      724.80      894.95    114.65 o
   5   8   2     5292.47     5309.61    483.17 o
   6   8   2      767.12      752.58    108.14 o
   7   8   2     5058.44     5643.88    512.22 o
   8   8   2      488.32      366.24    109.87 o
   9   8   2     1282.31     1132.23    236.44 o
  10   8   2       24.23     -103.06    198.59 o
  11   8   2     1780.96     1907.35    553.14 o
 -11   9   2     2250.35     2899.95    567.92 o
 -10   9   2     1043.96     1298.25    279.90 o
  -9   9   2     2352.69     2677.02    535.09 o
  -8   9   2      807.50      466.60    138.45 o
  -7   9   2     5881.34     6167.92    688.58 o
  -6   9   2     1879.27     1788.96    269.83 o
  -5   9   2     1053.55      977.88    112.43 o
  -4   9   2      299.60      244.72     73.84 o
  -3   9   2      524.26      638.72    104.43 o
  -2   9   2       13.40       50.08     61.24 o
  -1   9   2      656.24      506.73     82.01 o
   0   9   2       46.34       12.28     61.38 o
   1   9   2     6044.11     6501.03    580.24 o
   2   9   2     1670.04     1745.84    177.47 o
   3   9   2     2546.47     2328.72    203.33 o
   4   9   2      342.92      309.07     67.26 o
   5   9   2     1091.55      806.67    115.22 o
   6   9   2     1594.71     1661.31    301.70 o
   7   9   2     5370.47     5851.11    583.23 o
   8   9   2      310.07     -128.40    178.84 o
   9   9   2     3848.10     3778.76    650.09 o
  10   9   2     1009.46      741.89    263.94 o
  11   9   2     3079.76     4834.33   1171.34 o
 -10  10   2     1229.14     1257.72    284.80 o
  -9  10   2     1476.09     1311.31    224.52 o
  -8  10   2     2434.54     2383.03    318.23 o
  -7  10   2     2743.99     2902.78    363.96 o
  -6  10   2     3042.73     3823.51    447.61 o
  -5  10   2     6220.49     6995.78    768.56 o
  -4  10   2    10078.99     9912.02    966.91 o
  -3  10   2     5911.42     6001.74    591.20 o
  -2  10   2     4577.95     4959.15    482.61 o
  -1  10   2    14270.29    12934.40   1255.89 o
   0  10   2     8416.04     8763.00    861.81 o
   1  10   2     7053.47     7066.47    620.98 o
   2  10   2     3760.67     4282.83    390.39 o
   3  10   2     6073.88     5986.43    541.66 o
   4  10   2     2563.22     2732.26    251.51 o
   5  10   2     4882.91     5178.15    460.27 o
   6  10   2     2990.95     3268.21    423.71 o
   7  10   2     1718.62     1987.31    275.88 o
   8  10   2     1823.56     1656.66    239.61 o
   9  10   2      806.28      371.77    235.14 o
  10  10   2      240.33     -189.03    226.49 o
  -9  11   2      922.38      718.01    234.97 o
  -8  11   2     2203.59     1913.65    378.18 o
  -7  11   2      604.49      391.78    144.41 o
  -6  11   2      384.22      176.24    123.71 o
  -5  11   2      837.26      613.70    154.41 o
  -4  11   2      276.31       75.69     94.98 o
  -3  11   2      214.03      215.76    108.43 o
  -2  11   2      121.23       29.10     79.77 o
  -1  11   2      543.91      456.85    161.49 o
   0  11   2       40.24       -2.43     73.71 o
   1  11   2      894.26      817.83    130.73 o
   2  11   2     2367.75     2092.17    260.64 o
   3  11   2     1054.66      850.01    131.15 o
   4  11   2     2046.43     2072.94    275.01 o
   5  11   2      604.81      676.53    162.65 o
   6  11   2     3507.38     3487.22    323.91 o
   7  11   2     1798.59     1450.15    241.44 o
   8  11   2     2812.51     3573.81    425.07 o
   9  11   2      918.82      300.09    357.64 o
  -8  12   2     2884.38     2421.30    337.22 o
  -7  12   2       98.03     -101.79    136.33 o
  -6  12   2     3726.16     4730.69    551.24 o
  -5  12   2      180.50      172.40    122.91 o
  -4  12   2     5660.57     5888.20    734.57 o
  -3  12   2      585.26      650.91    156.45 o
  -2  12   2     8367.48     8718.17    941.68 o
  -1  12   2      141.76      -50.66     96.09 o
   0  12   2     7881.29     7907.37    885.74 o
   1  12   2     1953.57     2509.39    413.62 o
   2  12   2     9609.49    10364.56   1138.68 o
   3  12   2      561.13      483.30    201.57 o
   4  12   2     3021.99     3225.05    389.32 o
   5  12   2     2143.64     1707.48    249.89 o
   6  12   2     2089.42     1898.44    284.82 o
   7  12   2      814.23      592.46    306.69 o
   8  12   2     1215.36     1027.81    336.67 o
  -7  13   2      112.47       88.69    151.20 o
  -6  13   2      355.23      471.08    159.79 o
  -5  13   2      160.46       78.15    136.03 o
  -4  13   2      846.92      608.39    195.51 o
  -3  13   2       49.05      -63.35    141.03 o
  -2  13   2        0.87     -128.62    128.62 o
  -1  13   2       28.43     -128.41    128.41 o
   0  13   2      333.64      269.09    143.86 o
   1  13   2       21.99      -43.58    104.10 o
   2  13   2      541.78      430.66    134.76 o
   3  13   2        7.12       30.47    178.53 o
   4  13   2      600.34      440.86    170.12 o
   5  13   2       40.77      228.24    200.44 o
   6  13   2     1847.23     1977.19    387.36 o
   7  13   2       38.34      220.76    159.88 o
  -5  14   2        1.00     -154.70    154.70 o
  -4  14   2     5305.75     5589.11   1130.79 o
  -3  14   2       33.42       -2.30    194.22 o
  -2  14   2     7754.61     8183.00   1047.43 o
  -1  14   2       28.76     -195.60    268.72 o
   0  14   2     5767.59     5753.01    763.91 o
   1  14   2       83.64     -169.71    169.71 o
   2  14   2     7614.06     7146.02   1042.63 o
   3  14   2       26.99      234.30    163.32 o
   4  14   2     1990.31     1606.71    407.06 o
   5  14   2       64.41     -198.60    198.60 o
  -2  15   2      131.78     -107.14    187.93 o
  -1  15   2       38.13       46.54    169.74 o
   0  15   2       43.17     -186.59    221.34 o
   1  15   2       98.94     -187.12    228.93 o
   2  15   2      657.37       49.25    256.04 o
 -13   0   3      198.82     -103.05    204.80 o
 -11   0   3     2105.73     2992.45    420.81 o
  -9   0   3     8489.56     8673.36   1090.98 o
  -7   0   3    14476.06    14234.72   1766.67 o
  -5   0   3    45367.71    42377.06   5210.04 o
  -3   0   3    50698.43    49358.62   7361.82 o
  -1   0   3    33428.26    33134.24   3462.48 o
   1   0   3    21136.94    22439.31   2757.08 o
   3   0   3    23017.34    22474.36   3354.35 o
   5   0   3     3848.60     3192.65    410.80 o
   7   0   3     4301.24     4148.15    534.62 o
   9   0   3       59.10       16.50    131.69 o
  11   0   3      150.32      -76.79    246.55 o
  13   0   3      102.27      143.05    209.60 o
 -14   1   3      215.62     -181.74    181.74 o
 -13   1   3     2134.48     1796.68    306.19 o
 -12   1   3     1098.85      764.60    172.76 o
 -11   1   3     9058.90     9222.54    823.42 o
 -10   1   3     1141.24     1168.64    144.88 o
  -9   1   3      568.96      539.01     95.38 o
  -8   1   3     2053.52     2231.87    221.46 o
  -7   1   3     5165.09     5617.85    505.89 o
  -6   1   3       14.53      -49.35     49.35 o
  -5   1   3    12915.58    12239.03   1071.33 o
  -4   1   3     8819.09     8815.42    772.95 o
  -3   1   3      271.98      244.21     78.32 o
  -2   1   3     2378.95     2507.10    224.72 o
  -1   1   3    13457.00    13814.78   1104.12 o
   0   1   3      180.87      137.44     42.66 o
   1   1   3     6201.53     6371.31    558.36 o
   2   1   3      101.10       60.87     30.76 o
   3   1   3     9194.51     8934.51    781.51 o
   4   1   3     4018.14     4584.00    405.93 o
   5   1   3     9178.48     8719.93    765.07 o
   6   1   3     4671.73     4898.75    435.02 o
   7   1   3    17208.41    17598.52   1540.07 o
   8   1   3     2654.91     2780.24    259.33 o
   9   1   3    16220.10    16330.29   1732.88 o
  10   1   3        5.45       40.87    101.23 o
  11   1   3     8599.66    10904.73   1182.81 o
  12   1   3        7.01     -129.22    129.22 o
  13   1   3     5205.78     4940.00    560.43 o
 -14   2   3      126.83     -180.62    180.62 o
 -13   2   3      279.35      249.07    174.59 o
 -12   2   3     1275.06     1090.67    193.88 o
 -11   2   3     4174.38     4764.08    436.91 o
 -10   2   3      859.75      829.82    159.47 o
  -9   2   3     1477.11     1351.55    150.93 o
  -8   2   3      711.00      723.34    141.42 o
  -7   2   3     2558.84     2523.50    242.25 o
  -6   2   3      929.49      875.06    111.79 o
  -5   2   3    28100.42    26042.86   2270.07 o
  -4   2   3       46.24        1.18     52.93 o
  -3   2   3    29470.21    27688.68   2408.72 o
  -2   2   3     1578.99     1847.78    168.25 o
  -1   2   3    75130.84    70809.55   7575.41 o
   0   2   3     6582.01     6324.00    553.30 o
   1   2   3    16651.96    17235.90   1503.43 o
   2   2   3     9256.19     9075.38    975.06 o
   3   2   3    36616.27    36126.83   3141.27 o
   4   2   3    25153.08    27048.52   2352.92 o
   5   2   3     2679.66     2704.67    248.30 o
   6   2   3     3986.05     4186.04    375.95 o
   7   2   3    15145.25    15247.63   1334.65 o
   8   2   3       11.23      -55.62     55.62 o
   9   2   3     2895.89     2894.39    342.31 o
  10   2   3      276.52      118.90    107.69 o
  11   2   3       15.57      264.77    127.41 o
  12   2   3        6.15     -153.49    153.49 o
  13   2   3       15.22     -154.91    175.18 o
 -13   3   3     2171.09     2178.51    474.96 o
 -12   3   3      913.08      422.77    221.62 o
 -11   3   3     4266.09     5446.83    506.63 o
 -10   3   3      867.92      819.86    124.31 o
  -9   3   3     3018.01     3313.92    313.59 o
  -8   3   3     4020.44     4295.93    393.10 o
  -7   3   3     6798.64     7046.46    625.32 o
  -6   3   3     8912.12     8433.71    742.52 o
  -5   3   3       33.69        0.44     40.77 o
  -4   3   3       63.59      105.64     38.41 o
  -3   3   3      561.89      459.07     61.79 o
  -2   3   3       39.88       16.76     44.64 o
  -1   3   3    19819.92    18952.47   1819.24 o
   0   3   3      576.51      780.58     89.88 o
   1   3   3      252.68      278.99     50.30 o
   2   3   3      340.61      317.91     52.91 o
   3   3   3     9610.70     9287.04    814.25 o
   4   3   3     4696.48     4848.78    473.28 o
   5   3   3     7876.61     7048.29    685.57 o
   6   3   3     9111.38     9042.02    792.43 o
   7   3   3    10859.04    10290.58    903.23 o
   8   3   3     4488.74     5116.12    466.35 o
   9   3   3     2735.05     2274.73    281.04 o
  10   3   3     4181.35     4339.82    502.39 o
  11   3   3     2135.78     1653.54    287.42 o
  12   3   3     1495.20     1567.69    241.01 o
  13   3   3     2053.90     1687.29    266.39 o
 -13   4   3      161.52      621.04    405.52 o
 -12   4   3     1448.30     1191.71    629.71 o
 -11   4   3     1039.82      836.14    150.78 o
 -10   4   3     3079.96     3471.29    329.62 o
  -9   4   3     8317.74     8511.40    758.78 o
  -8   4   3     8123.76     9004.28    796.26 o
  -7   4   3     7118.05     7179.79    638.28 o
  -6   4   3    23134.46    22225.33   1937.06 o
  -5   4   3    21428.00    20926.65   1818.99 o
  -4   4   3     5100.90     5037.85    446.48 o
  -3   4   3     9469.49     8174.43    715.53 o
  -2   4   3     5042.06     4530.92    444.03 o
  -1   4   3      507.02      453.77     56.48 o
   0   4   3    16327.37    15657.94   1247.32 o
   1   4   3    53377.50    54260.05   4708.85 o
   2   4   3     8450.84     7952.45    696.59 o
   3   4   3     4922.05     4605.27    410.53 o
   4   4   3    43658.58    43159.10   3747.36 o
   5   4   3     4650.16     4927.18    439.89 o
   6   4   3     1920.75     1978.45    229.10 o
   7   4   3     5505.03     4964.23    487.15 o
   8   4   3      510.58      473.92     82.36 o
   9   4   3       16.81      129.26    103.76 o
  10   4   3      156.04      -64.22    103.90 o
  11   4   3       46.11     -101.69    122.26 o
  12   4   3      174.50     -142.75    142.75 o
  13   4   3        9.97     -198.47    198.47 o
 -13   5   3      686.67      799.25    302.48 o
 -12   5   3     3489.92     3522.75    628.57 o
 -11   5   3      223.80      127.85    157.43 o
 -10   5   3     6392.52     7164.63    710.60 o
  -9   5   3      286.68      133.13     83.22 o
  -8   5   3     6281.73     7142.46    644.56 o
  -7   5   3     2599.17     3171.02    298.75 o
  -6   5   3     5134.82     5345.60    477.58 o
  -5   5   3     2371.09     2700.84    250.28 o
  -4   5   3      100.06      143.10     46.74 o
  -3   5   3      875.35      925.05     85.58 o
  -2   5   3     1118.00     1156.09    127.98 o
  -1   5   3      543.66      534.93     72.48 o
   0   5   3      356.02      369.03     50.75 o
   1   5   3     2782.74     3024.98    251.73 o
   2   5   3     2679.20     2576.31    236.69 o
   3   5   3     6234.75     6521.44    575.50 o
   4   5   3    13496.86    13377.48   1170.52 o
   5   5   3     3434.06     4229.05    382.30 o
   6   5   3    15935.25    15963.30   1392.24 o
   7   5   3     2067.77     2061.82    204.23 o
   8   5   3     4142.31     4660.55    470.50 o
   9   5   3      168.07       50.24    184.14 o
  10   5   3     7512.62     8092.29    892.62 o
  11   5   3     1536.46     1629.88    254.93 o
  12   5   3     2091.83     1827.97    273.42 o
  13   5   3      550.77      130.33    179.33 o
 -13   6   3       47.84     -277.49    277.49 o
 -12   6   3     1023.74      968.52    292.17 o
 -11   6   3       41.51       65.40    183.96 o
 -10   6   3     1894.59     2172.26    291.04 o
  -9   6   3      258.42      150.09    107.55 o
  -8   6   3     6641.43     7910.54    878.21 o
  -7   6   3      538.02      408.02    128.46 o
  -6   6   3    10226.36     9650.88    849.73 o
  -5   6   3       51.14       68.84     50.36 o
  -4   6   3    46784.79    46904.00   4454.68 o
  -3   6   3      254.20      174.98     53.45 o
  -2   6   3    50886.01    50877.68   4425.87 o
  -1   6   3      986.51     1086.31    112.52 o
   0   6   3    37167.90    36412.16   3165.03 o
   1   6   3     1893.83     1997.51    175.29 o
   2   6   3    23317.99    23464.88   2044.41 o
   3   6   3      215.87       80.09     96.34 o
   4   6   3    13898.66    13192.73   1149.68 o
   5   6   3      222.54      186.58     64.04 o
   6   6   3     6619.96     7224.71    642.43 o
   7   6   3      795.53      854.19    117.45 o
   8   6   3     4435.45     4620.67    428.04 o
   9   6   3      680.36      346.73    121.76 o
  10   6   3     2156.42     2166.19    293.19 o
  11   6   3      176.49      300.27    151.82 o
  12   6   3       16.23     -183.54    190.30 o
 -12   7   3     2097.67     2633.60    524.35 o
 -11   7   3        0.41     -192.01    192.01 o
 -10   7   3     2188.80     2450.75    317.22 o
  -9   7   3       50.64      -98.66    108.22 o
  -8   7   3     7236.22     8090.64    901.91 o
  -7   7   3     1525.01     1210.46    181.89 o
  -6   7   3      946.65      880.88    122.66 o
  -5   7   3      889.98      680.73     89.60 o
  -4   7   3      509.41      522.66     93.70 o
  -3   7   3     2528.63     2840.73    263.60 o
  -2   7   3      339.74      278.20     56.59 o
  -1   7   3      106.20      100.90     44.07 o
   0   7   3     1054.92     1019.64    108.71 o
   1   7   3      584.72      462.96     77.89 o
   2   7   3     4187.18     4472.00    401.43 o
   3   7   3      821.08     1010.91    117.28 o
   4   7   3     8625.96     8570.00    749.44 o
   5   7   3      197.81      109.32     67.07 o
   6   7   3     5137.64     5817.73    525.19 o
   7   7   3      231.16      -52.22     65.78 o
   8   7   3     4933.04     5552.03    509.59 o
   9   7   3     1647.96      953.92    207.43 o
  10   7   3     6147.27     7085.57   1012.75 o
  11   7   3        0.17     -179.30    179.30 o
  12   7   3     4488.16     5397.12   1180.18 o
 -12   8   3       49.91       20.75    242.10 o
 -11   8   3      111.76     -219.43    219.43 o
 -10   8   3     2470.49     2801.56    565.73 o
  -9   8   3      521.52      548.33    149.90 o
  -8   8   3     6753.08     7988.04    898.79 o
  -7   8   3      295.63      178.72    103.03 o
  -6   8   3    14784.69    15171.55   1637.11 o
  -5   8   3     3656.94     4026.93    368.87 o
  -4   8   3    17748.93    16940.05   1637.65 o
  -3   8   3      293.61      287.48    109.46 o
  -2   8   3    26351.03    25554.55   2230.86 o
  -1   8   3     1044.73     1012.26    112.51 o
   0   8   3     9624.47     9212.06    806.49 o
   1   8   3     1065.06     1152.20    128.35 o
   2   8   3    16061.60    16603.79   1327.60 o
   3   8   3     1681.71     1701.60    156.09 o
   4   8   3     6412.80     6623.78    593.22 o
   5   8   3     2153.63     2219.21    221.65 o
   6   8   3     1640.82     1701.57    183.72 o
   7   8   3       69.37       58.71     81.23 o
   8   8   3     2111.81     2105.65    220.27 o
   9   8   3       10.19       67.25    211.34 o
  10   8   3     1341.83     1192.96    293.91 o
  11   8   3      141.40        4.33    207.46 o
 -11   9   3      982.44     1042.31    406.02 o
 -10   9   3     1094.43     1527.80    249.03 o
  -9   9   3     1071.48      919.33    288.20 o
  -8   9   3     2714.46     2810.65    346.81 o
  -7   9   3      619.90      516.15    156.43 o
  -6   9   3     2630.23     2488.43    315.93 o
  -5   9   3      489.14      444.38    130.50 o
  -4   9   3      686.54      628.87    103.66 o
  -3   9   3     1093.48     1016.68    149.27 o
  -2   9   3       38.95      -59.75     84.73 o
  -1   9   3       33.44      -59.00     59.00 o
   0   9   3     1151.01     1227.90    133.80 o
   1   9   3     1619.33     1852.25    185.81 o
   2   9   3     8680.75     8456.07    685.34 o
   3   9   3      250.32      269.58     65.59 o
   4   9   3     2041.33     1865.17    174.86 o
   5   9   3     2468.37     2739.97    268.37 o
   6   9   3     2109.40     2079.01    226.26 o
   7   9   3      605.44      393.72    145.65 o
   8   9   3     3503.70     3979.35    409.79 o
   9   9   3      861.27     1468.93    785.84 o
  10   9   3     4539.23     4674.18    840.47 o
  11   9   3      122.96       18.82    405.18 o
 -10  10   3      797.55     1165.58    224.02 o
  -9  10   3      574.97      549.55    228.20 o
  -8  10   3     3639.61     3990.53    472.90 o
  -7  10   3     1753.56     1673.30    299.06 o
  -6  10   3     1317.29     1359.06    332.93 o
  -5  10   3     5441.96     5981.94    659.43 o
  -4  10   3     8268.08     8163.10    905.83 o
  -3  10   3     8033.36     8051.25    888.91 o
  -2  10   3     7090.17     8023.31    784.41 o
  -1  10   3     7239.42     7436.54    708.07 o
   0  10   3    12922.11    11370.80   1107.08 o
   1  10   3     5112.20     5505.78    496.33 o
   2  10   3     7842.25     8051.65    715.93 o
   3  10   3     4186.91     4420.04    371.78 o
   4  10   3     3222.10     3326.73    282.40 o
   5  10   3     2672.82     2735.46    267.23 o
   6  10   3     3818.13     4502.84    452.11 o
   7  10   3     2792.24     3081.05    329.85 o
   8  10   3      662.29      446.56    141.59 o
   9  10   3      837.81      629.40    273.82 o
  10  10   3      666.35      648.89    379.83 o
  -9  11   3     1194.31     1319.96    239.94 o
  -8  11   3      569.56      406.75    151.80 o
  -7  11   3      858.70      894.99    182.20 o
  -6  11   3      395.66      -23.04    128.10 o
  -5  11   3      990.08      852.10    161.02 o
  -4  11   3       92.78      -51.86     96.89 o
  -3  11   3       21.37     -131.72    131.72 o
  -2  11   3        9.95       57.05     75.51 o
  -1  11   3      162.62      141.85     79.66 o
   0  11   3      468.88      519.06    140.69 o
   1  11   3      883.34      798.79    185.24 o
   2  11   3      975.16      993.59    159.70 o
   3  11   3     2466.61     2139.97    244.29 o
   4  11   3     1558.95     1590.04    195.91 o
   5  11   3     4524.82     5031.62    450.08 o
   6  11   3     2226.95     2546.14    252.52 o
   7  11   3     3218.04     3594.58    430.70 o
   8  11   3      776.41      512.27    204.90 o
   9  11   3     2415.39     1854.00    408.89 o
  -8  12   3      328.52      329.20    155.32 o
  -7  12   3     4976.07     5068.96    838.60 o
  -6  12   3      256.04      -39.60    127.48 o
  -5  12   3     5854.25     6924.88    768.48 o
  -4  12   3      616.23      658.83    176.78 o
  -3  12   3     8025.91     8679.25   1110.28 o
  -2  12   3      774.53      752.59    176.23 o
  -1  12   3     3900.37     3803.95    440.17 o
   0  12   3     2041.31     2031.37    293.68 o
   1  12   3     9454.69     9251.50   1034.26 o
   2  12   3      422.86      263.32    111.04 o
   3  12   3     9684.70     9289.35   1020.47 o
   4  12   3     1153.25     1011.69    172.49 o
   5  12   3     2132.56     2242.93    295.15 o
   6  12   3      797.17      602.00    158.82 o
   7  12   3     1570.18     2004.27    304.33 o
   8  12   3      305.54      262.76    226.59 o
  -7  13   3      733.10      461.92    176.12 o
  -6  13   3      106.82     -140.61    140.61 o
  -5  13   3      412.14      129.69    135.94 o
  -4  13   3      177.50      262.37    188.91 o
  -3  13   3     1293.55     1136.72    197.56 o
  -2  13   3      118.45      285.82    151.99 o
  -1  13   3      272.06       96.41    136.03 o
   0  13   3      579.44      435.12    154.28 o
   1  13   3      120.52      100.37    109.36 o
   2  13   3       36.37       76.85    113.55 o
   3  13   3     1038.27     1160.18    192.75 o
   4  13   3       12.76      -44.45    119.78 o
   5  13   3     1147.23     1119.78    373.36 o
   6  13   3        1.46      188.15    161.55 o
   7  13   3     1899.26     2096.89    413.44 o
  -5  14   3     3789.74     4030.47    552.48 o
  -4  14   3       70.86     -153.13    153.13 o
  -3  14   3     6707.04     7116.63   1701.82 o
  -2  14   3        0.67       89.80    161.49 o
  -1  14   3     6077.40     5157.67    969.86 o
   0  14   3      165.25      271.47    165.06 o
   1  14   3     6865.95     6441.83    840.97 o
   2  14   3      239.98      128.54    153.77 o
   3  14   3     5449.78     5521.45   1325.56 o
   4  14   3       69.35      -34.66    194.50 o
   5  14   3     2295.85     2301.96    370.83 o
  -2  15   3       82.90     -185.47    185.47 o
  -1  15   3       45.26     -145.52    166.18 o
   0  15   3       30.38     -137.74    163.64 o
   1  15   3      473.88      338.61    184.23 o
 -14   0   4       66.53     -321.78    321.78 o
 -12   0   4     1381.84     1094.36    506.52 o
 -10   0   4     4142.63     5276.47    759.32 o
  -8   0   4    14772.16    14093.19   1753.05 o
  -6   0   4    62044.96    59479.59   7318.12 o
  -4   0   4    76850.74    76138.31   9363.32 o
  -2   0   4    42715.93    42023.81   5184.09 o
   0   0   4     3311.33     3761.41    469.43 o
   2   0   4    48871.34    48118.02   5909.37 o
   4   0   4    30108.88    28784.15   4290.28 o
   6   0   4     3033.73     2950.78    477.51 o
   8   0   4     4535.36     4279.61    673.52 o
  10   0   4      216.36      378.57    162.52 o
  12   0   4       79.39       58.35    195.82 o
 -14   1   4     2075.45     1839.67    310.31 o
 -13   1   4      890.08      524.93    159.71 o
 -12   1   4     3131.80     3128.05    382.62 o
 -11   1   4     1811.15     1916.81    207.02 o
 -10   1   4     9005.76     8929.41    795.49 o
  -9   1   4     1804.50     2205.53    222.54 o
  -8   1   4     1452.80     1607.89    168.41 o
  -7   1   4      633.76      461.02     83.90 o
  -6   1   4    11745.91    11885.50   1041.10 o
  -5   1   4     1612.87     1539.59    151.20 o
  -4   1   4    11078.25    10147.62    889.18 o
  -3   1   4     1735.57     1706.48    161.29 o
  -2   1   4     3231.23     3324.94    296.99 o
  -1   1   4     4192.65     4115.78    331.54 o
   0   1   4     4705.34     4810.56    465.91 o
   1   1   4       21.59       -9.76     26.32 o
   2   1   4     1898.21     2205.58    198.62 o
   3   1   4     6521.74     6160.14    539.32 o
   4   1   4     6513.95     5980.66    641.57 o
   5   1   4     4757.08     5232.29    460.82 o
   6   1   4    12755.92    11701.29   1026.83 o
   7   1   4     5319.39     5818.00    518.32 o
   8   1   4    17759.91    17427.39   1855.02 o
   9   1   4      354.22      318.64    102.60 o
  10   1   4    10040.98    10907.08   1176.74 o
  11   1   4        9.91     -121.08    121.08 o
  12   1   4     4948.78     4615.68    538.78 o
  13   1   4        5.59       24.57    158.42 o
 -14   2   4     1148.58     1482.32    291.19 o
 -13   2   4      445.83      234.52    254.15 o
 -12   2   4     1792.32     1461.91    253.74 o
 -11   2   4     1578.11     1298.97    175.27 o
 -10   2   4     3094.31     3660.72    351.38 o
  -9   2   4      285.74      152.78     74.24 o
  -8   2   4     4092.26     4551.45    418.11 o
  -7   2   4     2496.42     2971.04    276.97 o
  -6   2   4     8743.81     8212.44    726.08 o
  -5   2   4     2443.27     3086.82    280.34 o
  -4   2   4    49779.41    49634.04   4315.69 o
  -3   2   4     6965.74     6019.35    528.98 o
  -2   2   4    24517.01    22632.39   2151.55 o
  -1   2   4    76177.23    76476.52   5700.78 o
   0   2   4    21798.21    21033.08   1829.96 o
   1   2   4     2221.64     2703.77    240.42 o
   2   2   4     9955.35     9510.88    831.68 o
   3   2   4     7832.00     7227.30    632.20 o
   4   2   4    15361.18    14913.92   1301.68 o
   5   2   4    10378.68    10574.64    924.99 o
   6   2   4    15121.14    14749.74   1290.81 o
   7   2   4      960.87      939.50    103.15 o
   8   2   4     5860.02     6905.88    760.27 o
   9   2   4      266.43       48.14     89.51 o
  10   2   4     2817.48     2770.47    372.81 o
  11   2   4       28.98     -120.73    120.73 o
  12   2   4       17.91       -8.76    129.99 o
  13   2   4      184.93      108.77    245.20 o
 -13   3   4     2550.69     2220.05    358.31 o
 -12   3   4     1329.12     1090.43    315.64 o
 -11   3   4     1758.17     1936.09    335.21 o
 -10   3   4    10084.13     9924.78    883.46 o
  -9   3   4      436.04      427.43     94.56 o
  -8   3   4     5516.40     6794.10    605.20 o
  -7   3   4     2293.47     2407.98    231.03 o
  -6   3   4      886.33      882.19    103.36 o
  -5   3   4      194.02      199.17     55.37 o
  -4   3   4      143.14      102.66     38.88 o
  -3   3   4     3221.59     3681.42    327.05 o
  -2   3   4      533.65      465.64     75.68 o
  -1   3   4     3737.27     3587.43    350.13 o
   0   3   4      382.97      352.04     77.99 o
   1   3   4      349.28      350.72     48.66 o
   2   3   4     2499.69     2946.66    266.35 o
   3   3   4      365.68      246.26     59.05 o
   4   3   4    10001.63     9199.30    807.70 o
   5   3   4      628.12      622.65    120.65 o
   6   3   4    12619.82    12483.63   1093.04 o
   7   3   4     5031.48     5031.65    454.44 o
   8   3   4     4548.48     4500.15    500.70 o
   9   3   4     5252.10     5367.84    752.82 o
  10   3   4     2319.40     2637.29    320.89 o
  11   3   4     2888.62     3150.27    389.53 o
  12   3   4     2341.27     2122.37    292.69 o
  13   3   4     1841.26     2000.92    296.07 o
 -13   4   4      309.85      139.12    255.05 o
 -12   4   4     1077.56     1230.93    327.45 o
 -11   4   4     1919.99     1910.09    232.75 o
 -10   4   4     1704.13     1760.32    207.63 o
  -9   4   4     6416.81     7564.02    682.44 o
  -8   4   4     4615.97     5749.79    516.07 o
  -7   4   4    16314.84    16088.90   1408.62 o
  -6   4   4     9481.32     9073.22    800.73 o
  -5   4   4    16980.74    14937.46   1305.18 o
  -4   4   4     4657.91     4542.79    403.89 o
  -3   4   4    12952.36    11906.83   1138.68 o
  -2   4   4    28728.94    27161.56   2611.08 o
  -1   4   4    43570.82    42455.58   4074.82 o
   0   4   4    21128.67    21784.27   1736.22 o
   1   4   4    13144.16    12932.92   1247.07 o
   2   4   4    19645.54    20929.82   1819.25 o
   3   4   4    15252.81    14772.22   1289.79 o
   4   4   4    17278.26    17203.75   1658.71 o
   5   4   4    21889.39    21971.84   1917.00 o
   6   4   4     2166.43     2599.29    242.77 o
   7   4   4     1235.01     1220.53    133.67 o
   8   4   4       53.20     -113.69    113.69 o
   9   4   4       38.41       82.19     97.04 o
  10   4   4      366.06      521.80    197.12 o
  11   4   4       58.34      150.17    131.90 o
  12   4   4       48.60     -138.81    138.81 o
  13   4   4        2.16      323.79    187.91 o
 -13   5   4     4204.68     4424.46    765.92 o
 -12   5   4       53.33     -105.13    280.41 o
 -11   5   4     3125.53     2961.43    373.21 o
 -10   5   4     1078.51      828.82    172.27 o
  -9   5   4     2448.42     2813.75    304.60 o
  -8   5   4      901.04      825.70    144.75 o
  -7   5   4     3848.48     3726.49    340.73 o
  -6   5   4       74.30      -33.18     51.41 o
  -5   5   4      252.58      111.23     65.90 o
  -4   5   4     3093.87     3296.60    297.60 o
  -3   5   4     6271.73     6278.54    540.87 o
  -2   5   4     4434.31     4770.90    471.01 o
  -1   5   4     4565.30     4600.04    507.56 o
   0   5   4     4158.62     4279.30    349.00 o
   1   5   4     4294.44     4373.96    428.86 o
   2   5   4     7518.55     8646.78    757.50 o
   3   5   4     2646.26     2782.97    260.23 o
   4   5   4     1535.35     1448.15    145.18 o
   5   5   4    11457.80    11053.49    965.94 o
   6   5   4     1796.01     1780.36    190.37 o
   7   5   4     6882.44     6816.48    609.58 o
   8   5   4      173.93       62.54     94.52 o
   9   5   4    11284.48    11227.99   1205.81 o
  10   5   4     1119.32      982.64    221.80 o
  11   5   4     2842.54     2344.61    369.90 o
  12   5   4     2277.31     1485.79    241.64 o
 -13   6   4      464.27      417.58    284.75 o
 -12   6   4       44.67      -89.96    221.72 o
 -11   6   4     3586.94     4408.02    523.37 o
 -10   6   4      207.22      -21.05    126.50 o
  -9   6   4     2011.74     2017.62    264.21 o
  -8   6   4      596.62      488.75    126.40 o
  -7   6   4     6922.37     7301.56    798.95 o
  -6   6   4        5.49      -14.49     52.08 o
  -5   6   4    19133.50    18301.93   1596.68 o
  -4   6   4      332.03      343.86     49.25 o
  -3   6   4    36991.23    35743.95   3434.34 o
  -2   6   4      537.96      519.62     93.07 o
  -1   6   4    57589.42    58387.94   5075.74 o
   0   6   4     3147.08     3531.92    294.13 o
   1   6   4    16786.91    16236.41   1294.86 o
   2   6   4     6283.84     6306.28    557.42 o
   3   6   4    17470.24    18034.90   1573.54 o
   4   6   4      569.96      576.15     82.43 o
   5   6   4     5442.02     6044.78    538.90 o
   6   6   4      391.75      355.24     89.52 o
   7   6   4     7882.46     8416.78    825.15 o
   8   6   4      249.98       76.03     79.04 o
   9   6   4      782.67      763.32    156.46 o
  10   6   4       93.45       -0.62    133.05 o
  11   6   4      724.54      409.72    155.68 o
  12   6   4        5.16      -37.63    156.39 o
 -12   7   4       27.79     -209.40    209.40 o
 -11   7   4     2933.51     3631.44    443.08 o
 -10   7   4      182.36      -79.30    122.56 o
  -9   7   4     2808.08     3243.20    393.31 o
  -8   7   4      144.11       -9.59    116.46 o
  -7   7   4     6961.08     7174.64    804.17 o
  -6   7   4     1941.11     2077.23    256.28 o
  -5   7   4      426.66      501.85     80.79 o
  -4   7   4     1205.05     1307.89    255.47 o
  -3   7   4       19.04        8.06     48.66 o
  -2   7   4      951.15     1016.17    123.16 o
  -1   7   4     1284.99     1556.54    153.95 o
   0   7   4      322.42      284.23     78.36 o
   1   7   4     3617.16     3987.55    330.12 o
   2   7   4      153.78       90.35     44.28 o
   3   7   4     3447.73     3814.03    350.65 o
   4   7   4        4.27      -56.20     56.20 o
   5   7   4     6958.91     7547.14    670.13 o
   6   7   4      116.33       65.95     64.28 o
   7   7   4     8089.04     9014.25    798.84 o
   8   7   4      146.80      121.43     86.24 o
   9   7   4     7379.99     8642.68    951.56 o
  10   7   4      213.16      127.55    157.70 o
  11   7   4     3848.29     4387.88    631.18 o
  12   7   4        1.40      257.80    223.15 o
 -12   8   4       26.91      176.34    243.59 o
 -11   8   4      612.72      908.80    203.29 o
 -10   8   4      272.27      140.92    133.95 o
  -9   8   4     5723.44     6260.41    753.32 o
  -8   8   4     1049.90      868.66    166.54 o
  -7   8   4     7410.58     8839.77    972.26 o
  -6   8   4      738.44      480.49    128.98 o
  -5   8   4    18728.59    19044.04   2056.49 o
  -4   8   4     2576.26     2952.70    308.01 o
  -3   8   4    21191.95    22245.30   2145.76 o
  -2   8   4      173.59      207.19     95.65 o
  -1   8   4    14428.60    14454.97   1262.84 o
   0   8   4      868.34      964.84    111.00 o
   1   8   4     8123.17     7966.98    640.96 o
   2   8   4      358.83      275.85     58.53 o
   3   8   4     9949.54     9659.08    775.67 o
   4   8   4     1707.26     1711.99    180.16 o
   5   8   4     7591.14     8059.26    715.23 o
   6   8   4      610.84      403.73    103.13 o
   7   8   4     2197.28     2067.49    211.20 o
   8   8   4       36.05       35.46     94.33 o
   9   8   4      169.86      -80.45    136.48 o
  10   8   4        0.95     -145.50    145.50 o
  11   8   4      409.27      355.57    217.26 o
 -11   9   4     1106.41     1415.41    323.84 o
 -10   9   4      491.58      591.62    170.97 o
  -9   9   4     2063.36     2228.27    300.91 o
  -8   9   4     1233.41      933.82    177.01 o
  -7   9   4     2871.98     3720.96    435.84 o
  -6   9   4      346.79      303.86    110.71 o
  -5   9   4     1762.48     1707.96    229.71 o
  -4   9   4       10.19      -75.93     75.93 o
  -3   9   4       28.78       96.73     63.89 o
  -2   9   4     2007.60     2114.86    228.43 o
  -1   9   4      154.98      131.14     67.24 o
   0   9   4      423.09      292.01     68.56 o
   1   9   4     4297.61     4416.72    392.18 o
   2   9   4     2107.79     2221.74    193.29 o
   3   9   4     4480.42     4678.44    383.78 o
   4   9   4     1925.56     2008.44    207.59 o
   5   9   4     2765.02     2862.30    274.67 o
   6   9   4     2569.52     3060.65    328.33 o
   7   9   4     4292.97     4555.81    466.76 o
   8   9   4      488.29      458.17    136.24 o
   9   9   4     3182.65     3253.14    468.77 o
  10   9   4      656.70      638.78    240.34 o
 -10  10   4      687.22     1267.54    233.29 o
  -9  10   4     1690.26     1878.46    275.11 o
  -8  10   4     1920.92     1523.49    239.39 o
  -7  10   4     2358.94     2324.10    308.40 o
  -6  10   4      536.37      549.52    134.96 o
  -5  10   4     2804.82     2953.50    363.41 o
  -4  10   4     4982.15     5746.40    650.25 o
  -3  10   4     8329.73     8520.06    941.27 o
  -2  10   4     3027.55     2888.25    299.40 o
  -1  10   4     8492.37     8424.10    828.89 o
   0  10   4     7753.14     7970.11    771.81 o
   1  10   4     5235.34     5755.40    565.70 o
   2  10   4     7553.05     7698.53    688.36 o
   3  10   4     7038.46     7440.71    611.70 o
   4  10   4     1979.59     1990.47    182.76 o
   5  10   4     5213.23     6191.38    562.01 o
   6  10   4      990.14      670.44    150.21 o
   7  10   4     1664.95     1832.23    229.39 o
   8  10   4     1320.55     1365.93    237.97 o
   9  10   4      626.49      790.90    244.04 o
  10  10   4       84.83     -171.25    188.46 o
  -9  11   4     2393.12     2093.88    302.51 o
  -8  11   4     2210.86     2240.23    313.91 o
  -7  11   4      364.81      153.70    234.17 o
  -6  11   4      579.90      398.23    268.69 o
  -5  11   4      443.74      148.02    112.39 o
  -4  11   4      736.32      843.02    161.39 o
  -3  11   4      636.20      635.61    130.51 o
  -2  11   4      205.50       40.63    112.60 o
  -1  11   4       77.20       37.89     76.61 o
   0  11   4      311.48      317.30     91.66 o
   1  11   4      608.78      580.56    112.19 o
   2  11   4     2772.81     3113.13    326.37 o
   3  11   4     1973.93     2164.05    271.52 o
   4  11   4     4031.42     4070.47    380.32 o
   5  11   4     3121.67     3011.85    280.03 o
   6  11   4     4715.42     4891.14    493.23 o
   7  11   4     1509.18     1987.59    270.87 o
   8  11   4     2238.35     1912.55    697.02 o
   9  11   4     1072.45      887.48    279.38 o
  -8  12   4     4071.41     4426.23    535.29 o
  -7  12   4      623.51      243.80    137.98 o
  -6  12   4     6346.69     7748.52    871.80 o
  -5  12   4      100.08      186.08    126.45 o
  -4  12   4     7034.69     8420.99    947.50 o
  -3  12   4     1239.60      916.27    235.26 o
  -2  12   4     6104.33     5404.52    734.50 o
  -1  12   4      283.94      267.17    152.96 o
   0  12   4     8019.57     7590.03    756.80 o
   1  12   4     2206.11     2523.45    306.89 o
   2  12   4    13409.68    13861.44   1520.08 o
   3  12   4      450.48      482.59    132.62 o
   4  12   4     3435.31     3462.29    412.76 o
   5  12   4     1938.66     1857.63    276.76 o
   6  12   4     1019.94     1175.68    186.39 o
   7  12   4      492.85      689.45    171.82 o
   8  12   4      204.11     -177.32    293.09 o
  -7  13   4       57.37     -148.67    148.67 o
  -6  13   4      186.51      157.43    140.63 o
  -5  13   4       36.43     -118.27    152.38 o
  -4  13   4      156.82      -36.04    173.47 o
  -3  13   4      144.45        3.08    127.37 o
  -2  13   4       14.41       -7.35    254.89 o
  -1  13   4       99.03       89.77    136.38 o
   0  13   4      115.33      238.81    139.34 o
   1  13   4      256.51      291.68    148.93 o
   2  13   4      889.80      859.02    186.00 o
   3  13   4      258.64      250.01    129.32 o
   4  13   4     1447.01     1486.41    227.24 o
   5  13   4       21.06     -180.93    418.20 o
   6  13   4     4105.35     4606.46    627.05 o
  -5  14   4       23.38      -96.30    241.90 o
  -4  14   4     5710.96     6794.58   1110.25 o
  -3  14   4       36.15      201.25    157.42 o
  -2  14   4     4477.17     4922.45   1118.20 o
  -1  14   4       11.46       42.59    221.73 o
   0  14   4     7602.49     6970.03    904.61 o
   1  14   4       65.65      -46.80    150.47 o
   2  14   4     4194.35     3898.07   1042.91 o
   3  14   4        0.53     -162.41    162.41 o
   4  14   4     3207.64     3084.82    584.18 o
  -1  15   4      387.60      448.70    226.78 o
   0  15   4       96.96       93.42    184.95 o
   1  15   4      117.71       11.79    228.96 o
 -13   0   5       79.05      167.75    421.36 o
 -11   0   5     3918.78     4247.27   1035.89 o
  -9   0   5    12637.67    12229.08   1860.38 o
  -7   0   5    20408.41    19743.39   2433.17 o
  -5   0   5    87298.55    83066.07  10216.87 o
  -3   0   5    57364.42    55163.86   6787.16 o
  -1   0   5    29852.21    28654.61   3531.28 o
   1   0   5    82539.42    81955.19  10070.88 o
   3   0   5    18257.12    17213.23   2572.45 o
   5   0   5     6890.31     5894.18    902.27 o
   7   0   5     6555.06     6909.27   1067.69 o
   9   0   5     2102.28     2062.85    526.29 o
  11   0   5     1325.72      591.91    214.36 o
  13   0   5      251.67      443.84    256.01 o
 -14   1   5      141.83       57.18    201.30 o
 -13   1   5     2815.68     2842.94    403.57 o
 -12   1   5     1248.14      825.93    174.29 o
 -11   1   5     9600.72    10167.44    905.43 o
 -10   1   5      271.13      183.69     87.94 o
  -9   1   5     1027.11     1052.85    200.82 o
  -8   1   5     1949.61     2151.55    212.18 o
  -7   1   5     2903.64     2901.90    273.06 o
  -6   1   5     1317.56     1424.74    147.44 o
  -5   1   5     1096.29     1066.31    114.98 o
  -4   1   5      190.85      198.83     47.87 o
  -3   1   5      301.75      290.62     48.21 o
  -2   1   5      867.44      951.15    107.07 o
  -1   1   5     4768.98     4329.40    349.57 o
   0   1   5    10674.01    10439.45   1003.47 o
   1   1   5     8924.69     8256.59    722.50 o
   2   1   5      682.34      894.29     89.80 o
   3   1   5    17872.07    16910.32   1471.16 o
   4   1   5     4314.99     4982.20    543.18 o
   5   1   5     1167.17      792.21    114.94 o
   6   1   5     2131.02     2014.14    242.46 o
   7   1   5    17198.65    17370.52   1845.66 o
   8   1   5      606.37      439.29    137.79 o
   9   1   5    17176.21    17562.08   1874.21 o
  10   1   5      306.31      412.51    122.11 o
  11   1   5     5482.02     5857.67    656.39 o
  12   1   5       72.87     -122.20    142.23 o
  13   1   5     4536.06     4908.16    564.97 o
 -14   2   5      123.61     -175.73    175.73 o
 -13   2   5      608.05      644.12    243.62 o
 -12   2   5     1218.90      623.28    188.37 o
 -11   2   5     6612.27     7087.42    642.22 o
 -10   2   5     1185.51     1143.55    145.33 o
  -9   2   5     4250.14     5458.05    496.02 o
  -8   2   5     4455.03     5350.79    483.05 o
  -7   2   5    16536.65    15652.73   1371.66 o
  -6   2   5     3887.89     4231.17    385.34 o
  -5   2   5    15763.51    14535.23   1266.90 o
  -4   2   5       38.96       13.25     50.03 o
  -3   2   5    25476.76    24343.28   2114.48 o
  -2   2   5    21525.00    21060.09   2004.67 o
  -1   2   5    18008.13    17308.94   1380.50 o
   0   2   5     1184.27      976.60     94.49 o
   1   2   5    32499.14    32338.29   2811.28 o
   2   2   5     1173.51     1228.38    120.07 o
   3   2   5    19678.71    18993.30   1655.35 o
   4   2   5     8759.12     8572.97    751.69 o
   5   2   5     1254.06     1234.33    123.58 o
   6   2   5     2175.73     2341.70    220.25 o
   7   2   5    11038.59    11091.78    972.11 o
   8   2   5      286.19      116.83    145.61 o
   9   2   5     2469.98     2271.66    342.67 o
  10   2   5       13.19       19.17    112.84 o
  11   2   5      144.57      -56.07    130.73 o
  12   2   5       71.00     -140.55    140.55 o
  13   2   5       91.75      131.40    178.96 o
 -13   3   5     1500.21      977.10    820.96 o
 -12   3   5     2275.09     2010.53    540.61 o
 -11   3   5     5201.78     6567.76    662.06 o
 -10   3   5       97.50       30.33     91.77 o
  -9   3   5      875.33      993.14    129.59 o
  -8   3   5      901.37      765.59    104.10 o
  -7   3   5     2770.68     2948.90    276.00 o
  -6   3   5       59.75       13.83     55.33 o
  -5   3   5        7.25       -9.61     51.69 o
  -4   3   5      928.07      895.18     97.36 o
  -3   3   5     2921.18     3302.52    327.67 o
  -2   3   5      892.48      936.74    121.09 o
  -1   3   5    31508.88    32170.89   2559.76 o
   0   3   5     4663.65     4494.29    397.04 o
   1   3   5     1256.38     1292.63    124.27 o
   2   3   5     3497.16     3902.99    347.19 o
   3   3   5     8248.13     8027.09    706.01 o
   4   3   5     5060.19     4731.70    422.25 o
   5   3   5    11145.44    10602.01    930.59 o
   6   3   5     1547.70     1661.43    160.59 o
   7   3   5     8425.04     8484.82    751.84 o
   8   3   5     3002.87     3207.64    373.41 o
   9   3   5     7944.07     8960.55    971.26 o
  10   3   5     2943.99     2339.78    299.03 o
  11   3   5     2718.78     2523.52    320.20 o
  12   3   5     1627.68     1525.08    243.47 o
  13   3   5     1522.68     1037.96    216.67 o
 -13   4   5      647.48      310.40    232.91 o
 -12   4   5     2734.69     2745.33    934.97 o
 -11   4   5     1459.49     1728.06    332.72 o
 -10   4   5     3170.89     3967.24    409.05 o
  -9   4   5     1197.61      960.38    133.23 o
  -8   4   5    11160.83    10925.00    965.75 o
  -7   4   5     3440.49     3575.73    328.86 o
  -6   4   5    19986.78    18746.24   1634.33 o
  -5   4   5    12232.46    11632.26   1018.16 o
  -4   4   5    13008.06    11569.49   1011.55 o
  -3   4   5    16189.71    15214.37   1636.56 o
  -2   4   5    40366.22    37585.38   4026.00 o
  -1   4   5    18210.75    16290.86   1412.09 o
   0   4   5    13319.31    13071.95   1042.85 o
   1   4   5    38332.73    41019.83   3561.03 o
   2   4   5    11646.17    11501.96   1002.60 o
   3   4   5    11159.03    11450.69   1003.15 o
   4   4   5    20388.76    20239.52   1765.90 o
   5   4   5     6258.13     6699.92    595.24 o
   6   4   5     6287.52     6960.22    620.03 o
   7   4   5      382.79      457.61    104.38 o
   8   4   5      370.22      332.26    103.57 o
   9   4   5      362.96      152.04    105.17 o
  10   4   5      115.92      -87.69    115.06 o
  11   4   5        1.91     -132.37    132.37 o
  12   4   5        0.14       47.25    152.51 o
  13   4   5       17.91      -40.14    173.31 o
 -13   5   5      626.78      228.49    282.91 o
 -12   5   5     2411.17     2761.20    519.84 o
 -11   5   5       36.17      -10.57    124.63 o
 -10   5   5     1444.39     1732.32    258.49 o
  -9   5   5      150.37      166.79    110.23 o
  -8   5   5     3223.11     3318.50    342.90 o
  -7   5   5      298.67      204.00     66.32 o
  -6   5   5     4133.10     4437.87    400.42 o
  -5   5   5      309.93      108.51     45.82 o
  -4   5   5       45.37       -3.17     46.62 o
  -3   5   5     5366.89     6290.96    611.70 o
  -2   5   5        5.34       -6.39     34.17 o
  -1   5   5     5951.36     5719.06    558.50 o
   0   5   5       13.75      -30.24     30.24 o
   1   5   5     5760.87     6071.77    533.84 o
   2   5   5    16003.45    15210.50   1327.00 o
   3   5   5     3463.09     4282.58    380.20 o
   4   5   5     7073.76     7007.47    618.87 o
   5   5   5     2220.49     2369.00    221.81 o
   6   5   5    13032.74    13500.58   1183.40 o
   7   5   5     3024.78     3185.88    290.39 o
   8   5   5    12416.00    11830.31   1264.90 o
   9   5   5      338.68      497.95    127.52 o
  10   5   5     5195.03     5609.05    621.09 o
  11   5   5     1274.44     1254.55    209.33 o
  12   5   5     3296.62     3308.90    432.88 o
 -12   6   5     1858.59     2479.25    838.06 o
 -11   6   5      307.37      386.71    198.12 o
 -10   6   5     5065.17     6597.40    741.15 o
  -9   6   5       74.89       63.15    111.57 o
  -8   6   5     3926.34     4471.36    510.76 o
  -7   6   5      115.33       85.15     86.12 o
  -6   6   5    14849.60    14020.38   1515.26 o
  -5   6   5       79.09       57.66     53.58 o
  -4   6   5    33100.91    31978.62   3072.74 o
  -3   6   5     1564.42     1864.14    198.44 o
  -2   6   5    22502.82    22863.69   2199.69 o
  -1   6   5      115.33       85.43     51.76 o
   0   6   5    53455.27    54627.56   4709.16 o
   1   6   5     2885.57     3417.32    311.06 o
   2   6   5     7392.43     6710.28    594.54 o
   3   6   5      453.92      439.54     74.83 o
   4   6   5     5921.97     6261.88    615.32 o
   5   6   5       54.66       -7.40     68.91 o
   6   6   5     5043.10     5533.55    495.90 o
   7   6   5      484.56      218.75     71.25 o
   8   6   5     1271.79     1611.65    220.09 o
   9   6   5       80.16     -133.89    137.64 o
  10   6   5     1336.76      992.20    244.74 o
  11   6   5        0.83       37.86    138.80 o
  12   6   5      138.32      217.92    166.83 o
 -12   7   5     2513.45     2467.00    477.57 o
 -11   7   5       21.86     -130.56    130.56 o
 -10   7   5     1905.72     1987.97    283.62 o
  -9   7   5      169.28      313.24    127.45 o
  -8   7   5     3632.23     3588.20    432.08 o
  -7   7   5       25.13      -84.72     84.72 o
  -6   7   5     4103.52     3818.56    432.76 o
  -5   7   5      406.49      302.30     56.61 o
  -4   7   5       62.33       -1.55     46.03 o
  -3   7   5      155.66       68.25     65.07 o
  -2   7   5     1467.77     1504.75    186.66 o
  -1   7   5      762.62      783.18    115.00 o
   0   7   5      157.72      141.05     51.86 o
   1   7   5        0.84      -34.04     39.48 o
   2   7   5     2903.16     2854.76    237.27 o
   3   7   5      284.84      274.07     68.25 o
   4   7   5     8348.65     8832.42    780.95 o
   5   7   5       21.01      -11.22     79.82 o
   6   7   5    10863.95    11022.75   1198.83 o
   7   7   5     3539.26     4125.88    375.09 o
   8   7   5     9647.59    10271.39   1113.80 o
   9   7   5      435.60      308.67    167.48 o
  10   7   5     5931.22     6335.12    686.34 o
  11   7   5       39.68      152.80    155.59 o
 -12   8   5      621.33      509.96    293.08 o
 -11   8   5       84.75      -95.51    171.84 o
 -10   8   5     1655.51     1980.87    299.47 o
  -9   8   5      395.02      251.73    202.49 o
  -8   8   5     6046.01     7114.96    801.05 o
  -7   8   5      376.53      402.52    114.08 o
  -6   8   5    14184.93    14909.32   1613.25 o
  -5   8   5      456.71      315.17    105.54 o
  -4   8   5    20293.46    18959.71   2044.11 o
  -3   8   5     2237.18     2357.88    249.18 o
  -2   8   5    10894.60    10901.61   1061.08 o
  -1   8   5     2989.65     3568.53    330.14 o
   0   8   5    11542.62    10991.55    964.13 o
   1   8   5        8.74      -18.36     45.97 o
   2   8   5    18085.69    18394.28   1471.62 o
   3   8   5     5980.28     7116.08    692.81 o
   4   8   5     5238.08     5249.90    481.07 o
   5   8   5      478.46      336.97     92.99 o
   6   8   5     3820.90     4315.72    445.42 o
   7   8   5     1026.36      836.87    117.24 o
   8   8   5      411.74      122.39    115.38 o
   9   8   5       22.31     -114.03    114.03 o
  10   8   5        2.56        8.46    177.92 o
  11   8   5       48.84       43.38    282.33 o
 -11   9   5      456.95      787.34    302.29 o
 -10   9   5     1044.92      949.24    253.22 o
  -9   9   5     1569.01     1675.74    254.88 o
  -8   9   5     1359.72     1092.19    189.29 o
  -7   9   5       62.96       -0.28     96.71 o
  -6   9   5     2772.39     2585.33    322.55 o
  -5   9   5      274.74      214.78    104.01 o
  -4   9   5        2.26       80.15    117.81 o
  -3   9   5        1.40      -31.12     76.62 o
  -2   9   5      423.48      460.39     85.39 o
  -1   9   5      532.02      591.26     97.36 o
   0   9   5     1131.02     1030.79    129.92 o
   1   9   5      622.98      718.74     99.27 o
   2   9   5     3480.48     3845.81    319.93 o
   3   9   5     1043.78     1178.85    156.85 o
   4   9   5     5249.12     5778.91    563.97 o
   5   9   5     1967.41     1951.74    206.22 o
   6   9   5     4999.84     5298.94    492.13 o
   7   9   5      330.19      244.44    102.83 o
   8   9   5     2440.82     2219.93    334.31 o
   9   9   5     1157.08     1179.77    236.03 o
  10   9   5     5681.85     4947.78    811.88 o
 -10  10   5      632.29      925.16    212.92 o
  -9  10   5     1192.75     1186.05    224.22 o
  -8  10   5     3122.76     3082.37    391.86 o
  -7  10   5      106.87       81.80    122.36 o
  -6  10   5     1654.18     1714.48    241.69 o
  -5  10   5      715.60      479.92    130.25 o
  -4  10   5    11717.44    11603.98   1268.16 o
  -3  10   5     8458.77     9431.25   1023.70 o
  -2  10   5     4245.89     4449.88    512.51 o
  -1  10   5     9095.73     9226.64    904.40 o
   0  10   5     6611.54     7499.11    736.53 o
   1  10   5     4238.88     4454.30    439.80 o
   2  10   5     7711.00     7641.95    671.40 o
   3  10   5     4321.52     4554.65    382.29 o
   4  10   5     3668.05     3693.15    316.37 o
   5  10   5      498.18      192.36    103.76 o
   6  10   5     2400.49     2249.57    261.66 o
   7  10   5     1227.76     1223.41    193.30 o
   8  10   5      270.64      401.78    271.04 o
   9  10   5       88.70      151.14    176.26 o
  -9  11   5     1605.94     1670.57    276.80 o
  -8  11   5     1680.04     1319.91    232.39 o
  -7  11   5     1370.20     1373.85    348.76 o
  -6  11   5      140.25     -113.17    113.17 o
  -5  11   5      465.14      121.64    136.65 o
  -4  11   5       75.60       39.23    100.19 o
  -3  11   5      132.53        1.32    101.93 o
  -2  11   5     3038.98     3132.02    375.64 o
  -1  11   5      292.82      200.92    107.30 o
   0  11   5       11.67      -11.54     85.06 o
   1  11   5     2413.77     2296.42    255.39 o
   2  11   5     2158.34     2310.30    250.43 o
   3  11   5     1280.70     1052.32    132.58 o
   4  11   5     1873.18     1962.87    226.67 o
   5  11   5     4744.69     5051.50    464.25 o
   6  11   5     1699.84     1449.83    174.69 o
   7  11   5     3800.39     5138.39    595.49 o
   8  11   5     1562.15     1806.44    365.94 o
   9  11   5     2799.24     3232.75    575.31 o
  -8  12   5      806.52      468.47    172.88 o
  -7  12   5     2992.39     3199.12    498.90 o
  -6  12   5      307.95      231.47    149.13 o
  -5  12   5     9299.15    11114.19   1222.71 o
  -4  12   5      320.69      -15.58    166.37 o
  -3  12   5     6561.94     8271.56    912.50 o
  -2  12   5     1317.32     1535.74    222.20 o
  -1  12   5    10396.71    10580.13   1335.70 o
   0  12   5     1243.12     1190.72    193.44 o
   1  12   5     3983.16     4113.97    463.79 o
   2  12   5     1555.21     1665.13    264.90 o
   3  12   5     5415.78     5799.36    663.41 o
   4  12   5     1246.57     1271.19    201.50 o
   5  12   5     1269.37     1076.53    172.09 o
   6  12   5      309.46      -81.11    106.44 o
   7  12   5     1082.65     1614.36    517.30 o
  -7  13   5      230.38      251.24    162.06 o
  -6  13   5        0.48       64.36    139.40 o
  -5  13   5      164.38     -176.08    176.08 o
  -4  13   5        0.07     -130.67    130.67 o
  -3  13   5      309.31      117.51    132.65 o
  -2  13   5        1.69       32.48    124.94 o
  -1  13   5      244.79      248.89    281.08 o
   0  13   5      145.49     -182.64    222.90 o
   1  13   5     1479.58     1520.36    258.51 o
   2  13   5      135.78      -78.83    140.77 o
   3  13   5     1327.21     1478.63    257.99 o
   4  13   5       60.19      156.11    180.32 o
   5  13   5     4711.34     5238.81    517.70 o
   6  13   5      146.26      274.56    216.11 o
  -5  14   5     4818.52     5105.96    910.47 o
  -4  14   5       79.68     -101.14    157.99 o
  -3  14   5     3581.05     4039.48    782.38 o
  -2  14   5        5.95     -127.62    143.72 o
  -1  14   5     5929.87     6237.35   1317.09 o
   0  14   5        0.46     -178.00    178.00 o
   1  14   5     2649.18     3541.25    940.12 o
   2  14   5        8.61     -143.70    143.70 o
   3  14   5     3390.08     3298.58    646.83 o
   4  14   5        2.01     -168.79    176.51 o
 -14   0   6      163.79     -295.25    295.25 o
 -12   0   6      993.01      984.33    269.92 o
 -10   0   6     2259.84     2501.06    774.30 o
  -8   0   6    27434.34    26768.28   3307.44 o
  -6   0   6    28111.12    26175.95   3224.84 o
  -4   0   6    52165.66    49843.51   6132.96 o
  -2   0   6    57873.59    56026.71   6890.18 o
   0   0   6     8575.94     7703.22   1194.19 o
   2   0   6    13652.02    12105.08   1488.20 o
   4   0   6    15006.91    14713.73   2208.43 o
   6   0   6    15240.93    14895.54   2245.55 o
   8   0   6     4185.90     4602.30    735.40 o
  10   0   6        6.60     -109.66    158.43 o
  12   0   6      130.04     -119.06    202.08 o
 -14   1   6     2021.11     1802.66    488.59 o
 -13   1   6       29.74     -197.86    197.86 o
 -12   1   6     3904.64     4496.68    520.82 o
 -11   1   6      444.34      285.90    111.91 o
 -10   1   6     4522.96     5048.99    462.80 o
  -9   1   6     2462.15     2408.44    315.35 o
  -8   1   6     2859.25     3161.36    298.54 o
  -7   1   6     1113.35     1073.79    125.84 o
  -6   1   6     1413.38     1506.42    153.25 o
  -5   1   6       57.30       41.32     45.95 o
  -4   1   6       24.97        7.84     49.37 o
  -3   1   6       73.73       48.77     35.48 o
  -2   1   6      850.31      886.10     92.88 o
  -1   1   6     9332.83     8978.54    786.41 o
   0   1   6      769.37      693.11     80.93 o
   1   1   6      458.07      439.99     61.31 o
   2   1   6     3608.37     3543.78    315.83 o
   3   1   6        6.81      -32.01     32.01 o
   4   1   6     5680.00     5418.73    586.31 o
   5   1   6      828.08      868.02    122.70 o
   6   1   6    15168.05    15674.19   1666.06 o
   7   1   6      576.41      747.55    129.64 o
   8   1   6     9953.72    10256.88   1102.18 o
   9   1   6      778.81      663.96    134.07 o
  10   1   6     9919.41    10176.18   1103.41 o
  11   1   6      185.07      128.16    137.53 o
  12   1   6     4957.87     4919.54    562.26 o
  13   1   6      452.77      527.67    189.26 o
 -13   2   6      220.11      -80.21    275.81 o
 -12   2   6     1306.11     1185.59    183.73 o
 -11   2   6     1614.13     1622.99    222.40 o
 -10   2   6     9448.91     9596.66    847.36 o
  -9   2   6     1746.50     2063.18    211.95 o
  -8   2   6    10309.65    10199.16    902.12 o
  -7   2   6     3316.01     3670.37    339.30 o
  -6   2   6    13972.19    13057.18   1143.21 o
  -5   2   6       31.46       -0.10     42.79 o
  -4   2   6    20283.21    18930.36   1648.02 o
  -3   2   6     4618.42     4345.60    386.92 o
  -2   2   6    34827.67    33035.66   2877.03 o
  -1   2   6    12952.73    12244.72    975.37 o
   0   2   6    27987.15    27046.66   2348.24 o
   1   2   6    11990.55    11734.90   1025.09 o
   2   2   6    20023.86    19153.25   1668.79 o
   3   2   6    24731.78    25159.21   2191.04 o
   4   2   6    10136.85     9681.47    847.91 o
   5   2   6      817.99      939.77     99.54 o
   6   2   6     1091.86     1162.20    154.78 o
   7   2   6      514.18      484.11    152.36 o
   8   2   6     1957.52     1851.29    240.34 o
   9   2   6      147.66       41.10    100.30 o
  10   2   6      274.21       78.92    111.95 o
  11   2   6       88.24      130.29    128.03 o
  12   2   6       87.60       -2.96    144.00 o
  13   2   6      234.42      163.73    168.42 o
 -13   3   6     1715.18      897.17    299.84 o
 -12   3   6      386.90      320.31    152.78 o
 -11   3   6     3196.06     3708.70    398.42 o
 -10   3   6     4254.77     4592.19    471.88 o
  -9   3   6     1161.49     1052.50    135.19 o
  -8   3   6     2793.70     2865.67    274.80 o
  -7   3   6      285.51      287.17     67.89 o
  -6   3   6       15.24       11.88     48.50 o
  -5   3   6     2709.54     2934.54    267.79 o
  -4   3   6     3408.55     3941.73    354.55 o
  -3   3   6       13.65      -44.28     44.28 o
  -2   3   6     6337.21     5691.93    548.26 o
  -1   3   6     5276.55     5043.70    407.35 o
   0   3   6     3712.84     3532.53    312.81 o
   1   3   6    10752.71    10890.92    949.24 o
   2   3   6      678.43      563.82     69.93 o
   3   3   6     8774.87     8828.72    775.32 o
   4   3   6     5301.92     5410.59    479.84 o
   5   3   6     2179.97     2396.42    246.72 o
   6   3   6     9272.43     8089.63    713.05 o
   7   3   6      953.89      778.84    130.03 o
   8   3   6     9351.04     9535.05   1029.49 o
   9   3   6     1522.95     1895.40    248.57 o
  10   3   6     2564.90     2548.11    322.54 o
  11   3   6     1635.76     1665.65    249.86 o
  12   3   6     2925.79     2769.50    355.50 o
  13   3   6     2120.82     2070.31    373.29 o
 -13   4   6      648.00      556.14    266.22 o
 -12   4   6     1096.01     1668.81    254.96 o
 -11   4   6     1573.24     1585.91    290.89 o
 -10   4   6     1380.17     1404.35    216.68 o
  -9   4   6     4280.13     5165.01    506.31 o
  -8   4   6      686.00      523.95     91.68 o
  -7   4   6    11471.76    11546.95   1008.83 o
  -6   4   6     2748.56     3032.48    281.27 o
  -5   4   6     8958.49     7902.54    694.20 o
  -4   4   6    11032.02     9575.04    909.01 o
  -3   4   6     8874.71     7703.18    831.83 o
  -2   4   6    28719.44    27793.12   2982.85 o
  -1   4   6    48930.02    51355.61   4082.41 o
   0   4   6     6497.03     6063.08    484.65 o
   1   4   6     6317.21     6352.63    556.28 o
   2   4   6    30444.17    31917.87   2774.43 o
   3   4   6    15691.56    15196.19   1321.62 o
   4   4   6     7288.14     6823.39    602.75 o
   5   4   6    11744.84    11729.63   1029.98 o
   6   4   6     1139.66     1420.29    224.22 o
   7   4   6     2267.05     2059.10    253.19 o
   8   4   6     1367.30     1323.88    186.86 o
   9   4   6      451.44      220.33    114.29 o
  10   4   6      124.92      200.93    123.89 o
  11   4   6       80.68       31.76    130.74 o
  12   4   6       18.68      172.86    155.23 o
 -13   5   6     2462.55     2903.15    557.31 o
 -12   5   6      148.62     -153.89    153.89 o
 -11   5   6     3183.76     4266.19    503.84 o
 -10   5   6     1497.66     1028.03    296.41 o
  -9   5   6      863.35      747.16    150.89 o
  -8   5   6      289.30      148.28     97.02 o
  -7   5   6     2691.32     2482.56    260.67 o
  -6   5   6       12.07      -29.45     49.80 o
  -5   5   6      725.66      637.94     80.25 o
  -4   5   6     3896.79     4381.86    488.46 o
  -3   5   6        0.72       -9.21     51.15 o
  -2   5   6      139.95      147.96     43.47 o
  -1   5   6      503.67      421.80     51.89 o
   0   5   6     4179.26     4372.47    353.98 o
   1   5   6    11140.20    11647.43   1020.25 o
   2   5   6     2642.21     3219.46    289.52 o
   3   5   6    14243.15    13873.38   1212.46 o
   4   5   6     7184.74     6418.48    568.33 o
   5   5   6    13833.00    14503.99   1271.84 o
   6   5   6     5642.17     6417.37    572.98 o
   7   5   6     5888.29     6074.58    548.70 o
   8   5   6      110.88       36.02     94.54 o
   9   5   6     8284.32     9898.55   1068.51 o
  10   5   6      217.77      205.37    132.61 o
  11   5   6     5647.81     5969.53    686.34 o
  12   5   6      663.77      192.16    168.87 o
 -12   6   6       29.28      121.07    162.18 o
 -11   6   6     2769.85     3411.13    430.53 o
 -10   6   6       61.82       11.61    260.90 o
  -9   6   6     8887.16     9477.98   1034.12 o
  -8   6   6       20.92      -75.68    128.07 o
  -7   6   6    15025.04    15187.61   1639.21 o
  -6   6   6      106.72       32.00     75.82 o
  -5   6   6    11682.12    11384.76   1101.27 o
  -4   6   6     1174.46     1263.56    210.38 o
  -3   6   6    21547.20    20351.65   1962.45 o
  -2   6   6        5.88        5.71     43.99 o
  -1   6   6    57628.58    59029.07   5131.33 o
   0   6   6     1524.22     1777.23    152.79 o
   1   6   6    17743.33    17360.96   1388.28 o
   2   6   6      144.59       12.08     60.61 o
   3   6   6     7934.23     8066.46    712.13 o
   4   6   6     1445.40     1433.76    149.04 o
   5   6   6     8707.49     9452.10    831.12 o
   6   6   6       32.04      -28.03     79.08 o
   7   6   6     3581.53     3743.20    339.32 o
   8   6   6      144.34      143.50    109.45 o
   9   6   6      125.73       78.22    114.32 o
  10   6   6       24.02     -110.68    144.27 o
  11   6   6       54.66     -144.78    144.78 o
  12   6   6        6.18     -225.26    225.26 o
 -12   7   6       96.41      133.09    188.42 o
 -11   7   6     2776.86     2556.12    343.42 o
 -10   7   6       48.78     -124.24    124.24 o
  -9   7   6      826.08     1040.92    189.92 o
  -8   7   6      138.98      128.74    106.95 o
  -7   7   6     3122.42     3806.70    447.83 o
  -6   7   6      447.46      364.61    132.56 o
  -5   7   6      796.55      824.71    132.91 o
  -4   7   6       56.12      127.64     76.53 o
  -3   7   6       33.55       -9.78     45.03 o
  -2   7   6     1972.32     1976.89    213.34 o
  -1   7   6     1000.74     1114.89    115.48 o
   0   7   6      171.26      183.93     64.20 o
   1   7   6     3504.26     3842.77    320.19 o
   2   7   6      987.97      982.30    122.71 o
   3   7   6     4296.22     5048.66    453.06 o
   4   7   6     1199.01     1072.24    135.24 o
   5   7   6    11598.75    11753.04   1036.37 o
   6   7   6      674.72      407.15     87.45 o
   7   7   6     9535.31     9709.96    939.43 o
   8   7   6     2693.33     2684.18    331.66 o
   9   7   6     9105.91    10751.48   1141.25 o
  10   7   6       41.85      -64.07    195.34 o
  11   7   6     4038.12     4442.30    681.47 o
 -11   8   6     2123.31     2446.10    343.98 o
 -10   8   6       97.99       23.86    145.15 o
  -9   8   6     6644.59     6588.42    744.13 o
  -8   8   6      365.38      463.45    159.10 o
  -7   8   6     3993.58     4305.83    491.97 o
  -6   8   6      943.31      933.12    194.16 o
  -5   8   6    15154.04    14599.93   1586.62 o
  -4   8   6     3019.29     3562.66    443.19 o
  -3   8   6    14256.09    14698.89   1589.01 o
  -2   8   6     1482.45     1346.08    155.39 o
  -1   8   6    16920.02    17616.41   1698.47 o
   0   8   6      419.96      392.19     87.01 o
   1   8   6     7075.28     7526.92    608.03 o
   2   8   6     3491.12     4152.76    368.35 o
   3   8   6     3203.47     3618.02    364.84 o
   4   8   6      596.72      571.62     93.93 o
   5   8   6     4155.64     4045.85    364.61 o
   6   8   6      526.03      392.36     94.45 o
   7   8   6     5009.54     5237.35    481.43 o
   8   8   6       72.49      -31.65    110.20 o
   9   8   6       93.54       -6.14    150.72 o
  10   8   6       20.44     -134.69    134.69 o
  11   8   6        8.76     -164.70    164.70 o
 -11   9   6     1830.07     2033.13    315.83 o
 -10   9   6       75.23     -146.10    146.10 o
  -9   9   6     1645.61     1363.39    316.34 o
  -8   9   6      111.07     -119.34    119.34 o
  -7   9   6      442.67       84.63    123.01 o
  -6   9   6        5.82      -87.30     87.30 o
  -5   9   6     1903.88     1797.14    242.26 o
  -4   9   6      617.25      409.95    119.78 o
  -3   9   6       91.35      -58.21     79.65 o
  -2   9   6      159.57      165.82     86.21 o
  -1   9   6      598.81      621.62    101.40 o
   0   9   6      857.70      660.46    108.39 o
   1   9   6      445.18      334.06     74.96 o
   2   9   6     1600.62     1520.93    226.28 o
   3   9   6     6499.26     6374.91    564.98 o
   4   9   6     1237.15     1200.75    157.96 o
   5   9   6     4501.92     4695.34    424.73 o
   6   9   6      917.15      704.86    136.59 o
   7   9   6     5980.14     6362.20    575.57 o
   8   9   6      859.75      771.50    163.87 o
   9   9   6     4695.65     4685.08    617.00 o
  10   9   6      693.13      611.13    211.19 o
 -10  10   6      962.34      708.35    227.26 o
  -9  10   6     2528.10     2186.94    310.93 o
  -8  10   6     1552.37     1619.32    248.46 o
  -7  10   6     2971.38     3595.52    426.22 o
  -6  10   6     1540.18     1128.39    188.72 o
  -5  10   6     4715.26     4588.50    530.04 o
  -4  10   6     5327.23     5406.34    617.31 o
  -3  10   6    10480.17    10107.10   1103.35 o
  -2  10   6     6216.75     6152.82    683.61 o
  -1  10   6     3835.56     4146.68    466.92 o
   0  10   6     7753.80     8268.05    802.94 o
   1  10   6     5302.36     5779.41    575.35 o
   2  10   6     6967.08     7438.68    665.01 o
   3  10   6     3752.89     3725.26    343.50 o
   4  10   6     2348.76     2356.93    231.77 o
   5  10   6     1705.88     2087.98    292.37 o
   6  10   6      469.28      517.75    110.07 o
   7  10   6     2039.38     2201.89    254.80 o
   8  10   6        9.17      -43.52    310.37 o
   9  10   6        6.61     -127.67    195.75 o
  -9  11   6      521.38      544.32    179.88 o
  -8  11   6     1134.43      763.91    177.59 o
  -7  11   6      533.64      479.52    176.44 o
  -6  11   6      591.33      431.10    147.47 o
  -5  11   6      199.58      -67.91    106.64 o
  -4  11   6      566.94      428.12    126.99 o
  -3  11   6     1230.07     1057.99    181.54 o
  -2  11   6       92.30       29.52    105.94 o
  -1  11   6      582.33      464.25    122.43 o
   0  11   6     2566.07     2620.90    320.37 o
   1  11   6      338.76      308.34    117.11 o
   2  11   6     1580.61     1355.86    174.64 o
   3  11   6      600.66      400.34    117.89 o
   4  11   6     2322.71     2039.74    206.90 o
   5  11   6      876.24      762.71    115.34 o
   6  11   6     7544.83     7860.94    685.32 o
   7  11   6      702.48      718.31    148.31 o
   8  11   6     1995.64     1994.32    642.97 o
  -8  12   6     3229.72     2583.92    363.26 o
  -7  12   6      449.85      474.26    167.22 o
  -6  12   6     4476.33     5175.92    594.01 o
  -5  12   6      592.31      555.89    159.63 o
  -4  12   6     8809.42     9800.45   1087.36 o
  -3  12   6      562.87      362.59    216.13 o
  -2  12   6     5787.63     6753.96    763.88 o
  -1  12   6     1242.00     1163.02    363.01 o
   0  12   6     5046.09     5078.97    800.52 o
   1  12   6     1065.14      944.93    261.07 o
   2  12   6     1912.57     2471.05    313.07 o
   3  12   6      363.09      330.86    117.87 o
   4  12   6     2802.91     2636.19    287.06 o
   5  12   6      610.73      625.65    129.89 o
   6  12   6     1259.69     1400.95    217.33 o
   7  12   6       11.87      -99.47     99.47 o
  -7  13   6        0.80       98.19    199.97 o
  -6  13   6       85.81      345.62    192.91 o
  -5  13   6        0.94       57.02    139.25 o
  -4  13   6      115.21      -59.33    123.69 o
  -3  13   6      140.85      206.74    133.20 o
  -2  13   6       24.09     -114.64    114.64 o
  -1  13   6       93.32       69.25    130.57 o
   0  13   6     2061.79     2162.23    420.80 o
   1  13   6       17.45        3.93    137.58 o
   2  13   6     1630.03     2159.40    465.65 o
   3  13   6      164.28     -132.56    132.56 o
   4  13   6     2666.89     3396.93    640.33 o
   5  13   6      378.31      255.10    134.54 o
   6  13   6     4633.67     5579.50    728.79 o
  -4  14   6     4502.40     5358.02    755.81 o
  -3  14   6       28.88     -161.32    161.80 o
  -2  14   6     4486.64     4474.44    991.65 o
  -1  14   6      237.58      148.78    151.53 o
   0  14   6     4868.66     4927.88    879.65 o
   1  14   6      216.42      -86.29    185.02 o
   2  14   6     2802.82     3051.38    447.77 o
   3  14   6      194.45      -44.98    223.66 o
   4  14   6     3572.48     3408.64    883.36 o
 -13   0   7      846.62      443.05    318.44 o
 -11   0   7     7268.25     7677.26    976.08 o
  -9   0   7     3870.73     4722.30    622.23 o
  -7   0   7    34235.36    34178.42   4215.66 o
  -5   0   7    52142.32    48308.10   5942.83 o
  -3   0   7    29447.13    28926.86   3557.91 o
  -1   0   7    20148.57    19013.97   2346.82 o
   1   0   7    11449.20    11166.38   1374.60 o
   3   0   7    16693.82    16733.43   2065.14 o
   5   0   7    12770.43    11128.24   1679.56 o
   7   0   7     6660.38     6953.51   1081.57 o
   9   0   7     3584.96     3921.92    644.90 o
  11   0   7       37.15      -78.20    187.17 o
  13   0   7      134.36       37.14    233.70 o
 -13   1   7     3025.17     2219.76    570.66 o
 -12   1   7      400.50      277.60    136.82 o
 -11   1   7     3965.74     4965.00    460.74 o
 -10   1   7       10.41      -81.42     81.42 o
  -9   1   7     7609.89     9139.94    812.81 o
  -8   1   7      702.14      736.91    106.47 o
  -7   1   7     2983.45     2890.58    270.64 o
  -6   1   7     1819.52     1813.62    177.90 o
  -5   1   7     2778.11     3495.62    316.63 o
  -4   1   7     1812.33     2042.23    193.18 o
  -3   1   7       64.88       48.07     35.87 o
  -2   1   7       52.07      -17.63     27.18 o
  -1   1   7     1266.39     1041.46    106.85 o
   0   1   7     1510.82     1433.84    137.53 o
   1   1   7     9752.00     8502.92    745.39 o
   2   1   7        4.33      -36.50     50.88 o
   3   1   7    19197.31    17663.34   1541.16 o
   4   1   7      700.82      616.49     97.67 o
   5   1   7    15848.88    15274.48   1624.22 o
   6   1   7       27.85      116.40     70.11 o
   7   1   7    17729.56    17399.55   1851.76 o
   8   1   7      499.91      193.88     96.08 o
   9   1   7    14062.26    13496.92   1449.44 o
  10   1   7      885.12      822.95    163.44 o
  11   1   7     4022.36     4670.49    542.26 o
  12   1   7      444.33      140.62    155.78 o
  13   1   7     3556.32     3265.99    427.51 o
 -13   2   7      783.01     1149.21    378.58 o
 -12   2   7       51.33     -105.92    115.64 o
 -11   2   7     6087.82     6709.28    672.07 o
 -10   2   7      535.56      659.19    116.66 o
  -9   2   7     6227.66     7652.23    691.11 o
  -8   2   7     1989.39     2098.42    213.35 o
  -7   2   7    22295.96    21426.06   1870.38 o
  -6   2   7     3639.97     3798.24    348.16 o
  -5   2   7    14889.20    13477.83   1178.18 o
  -4   2   7     9632.65     8997.83    785.52 o
  -3   2   7    36208.84    33588.81   2921.02 o
  -2   2   7    19964.96    18766.19   1496.28 o
  -1   2   7    13666.38    12107.85    968.48 o
   0   2   7    12855.48    12618.00   1096.54 o
   1   2   7    43293.23    40128.09   3490.42 o
   2   2   7    20108.47    19325.03   1683.43 o
   3   2   7    19878.96    19396.12   1689.42 o
   4   2   7      707.66      645.96     74.87 o
   5   2   7     3721.86     4039.46    363.73 o
   6   2   7      761.38      650.31    116.82 o
   7   2   7     1305.59     1531.58    201.40 o
   8   2   7       52.67      -84.71     84.71 o
   9   2   7      336.60      265.65    116.74 o
  10   2   7      179.39      -14.14    111.26 o
  11   2   7       16.40     -124.47    124.47 o
  12   2   7        0.19     -143.28    143.28 o
 -13   3   7      935.50      648.30    307.60 o
 -12   3   7     2793.78     3096.88    388.00 o
 -11   3   7     2532.87     2917.47    319.16 o
 -10   3   7      883.60      795.73    141.73 o
  -9   3   7      554.24      579.65    115.09 o
  -8   3   7      449.81      288.21    100.57 o
  -7   3   7     1575.06     1602.48    196.86 o
  -6   3   7       36.79      -47.37     47.37 o
  -5   3   7     1486.49     1728.85    168.84 o
  -4   3   7      395.08      297.48     62.11 o
  -3   3   7      784.18      666.03     89.38 o
  -2   3   7     2330.31     2509.17    254.46 o
  -1   3   7     2802.55     3108.07    254.35 o
   0   3   7      111.31      -40.06     51.47 o
   1   3   7    26835.06    27719.72   2412.68 o
   2   3   7    11678.06    10910.13    954.66 o
   3   3   7    14363.76    14153.36   1236.93 o
   4   3   7     6116.69     5578.84    496.40 o
   5   3   7     1213.26     1103.36    113.66 o
   6   3   7     2284.77     2049.95    194.29 o
   7   3   7     6644.77     7131.96    783.45 o
   8   3   7     2885.95     2919.17    349.40 o
   9   3   7     8801.20     9112.08    993.62 o
  10   3   7     1513.21     1198.79    198.16 o
  11   3   7     3244.72     3366.37    414.24 o
  12   3   7     2617.34     2074.38    303.45 o
 -13   4   7      264.87      -45.29    253.43 o
 -12   4   7     2289.05     3050.62    420.19 o
 -11   4   7     2841.87     3364.26    414.84 o
 -10   4   7      801.96     1103.47    187.66 o
  -9   4   7     1108.86     1005.83    145.98 o
  -8   4   7     6676.18     7231.85    702.13 o
  -7   4   7     2007.49     1980.72    194.01 o
  -6   4   7    12981.40    11879.37   1041.69 o
  -5   4   7    10966.59    10194.67    980.94 o
  -4   4   7    21126.72    20069.26   1908.51 o
  -3   4   7    13906.74    12539.13   1355.74 o
  -2   4   7    28806.63    26869.10   2882.88 o
  -1   4   7    14471.27    13696.08   1094.87 o
   0   4   7    12761.53    11910.59   1040.99 o
   1   4   7    22324.61    24722.69   2153.16 o
   2   4   7     4254.66     4394.42    391.74 o
   3   4   7     5247.08     5424.37    482.63 o
   4   4   7     1656.05     1393.01    137.47 o
   5   4   7     4467.74     4317.10    392.41 o
   6   4   7     3141.04     3042.64    278.61 o
   7   4   7      573.34      401.21    102.98 o
   8   4   7     1477.50     1276.35    192.86 o
   9   4   7       93.75      156.58    112.19 o
  10   4   7      492.41      103.19    127.26 o
  11   4   7      204.81      -31.64    132.43 o
  12   4   7       17.88      278.89    169.81 o
 -13   5   7      493.03      653.66    285.32 o
 -12   5   7     2229.19     3014.08    484.77 o
 -11   5   7     1164.23     1204.39    218.46 o
 -10   5   7     1121.56     1357.93    216.58 o
  -9   5   7      235.55       92.70    113.90 o
  -8   5   7     2480.77     2370.86    295.86 o
  -7   5   7      132.21      227.14     94.34 o
  -6   5   7      182.84      -54.84     54.84 o
  -5   5   7      135.69       -7.41     49.90 o
  -4   5   7      191.29      118.53     80.78 o
  -3   5   7     3691.93     3952.09    437.95 o
  -2   5   7     5347.68     5773.78    636.55 o
  -1   5   7      686.58      635.59     66.39 o
   0   5   7     3642.01     3973.11    326.30 o
   1   5   7    13738.33    15157.67   1322.74 o
   2   5   7     9666.11     9854.53    865.38 o
   3   5   7     6041.88     6230.42    598.88 o
   4   5   7    14320.78    13778.65   1205.57 o
   5   5   7     5565.32     6174.19    550.49 o
   6   5   7    13633.47    13310.51   1278.30 o
   7   5   7     2388.66     2106.39    261.58 o
   8   5   7    10648.24    11779.31   1270.09 o
   9   5   7     1404.96      807.00    167.78 o
  10   5   7     7622.46     9043.02    979.68 o
  11   5   7     1161.41      837.90    197.69 o
  12   5   7     4261.05     4680.30    550.02 o
 -12   6   7     2425.52     2931.59    388.05 o
 -11   6   7     1380.33     1576.48    264.74 o
 -10   6   7     5339.59     6683.48    763.11 o
  -9   6   7        6.05      -48.20    111.73 o
  -8   6   7    11861.72    12543.27   1364.77 o
  -7   6   7      139.80      146.81     98.18 o
  -6   6   7    16852.36    15932.06   1717.81 o
  -5   6   7      311.29      173.01     95.96 o
  -4   6   7    10775.64    10751.00   1166.15 o
  -3   6   7     2043.15     2304.87    269.18 o
  -2   6   7    30422.82    29992.06   2876.03 o
  -1   6   7      958.69      983.71    106.71 o
   0   6   7    39659.07    40285.08   3205.75 o
   1   6   7     5537.67     6107.67    590.08 o
   2   6   7    20138.03    21607.90   2058.73 o
   3   6   7      331.52      348.91     65.28 o
   4   6   7    14406.14    14881.00   1304.98 o
   5   6   7      390.46      278.49     72.66 o
   6   6   7     1885.10     2187.60    218.00 o
   7   6   7       61.62      -24.94     93.98 o
   8   6   7        7.53       -5.85    104.80 o
   9   6   7       67.11       -6.63    115.33 o
  10   6   7       50.40     -129.25    129.25 o
  11   6   7       27.93      -70.17    138.44 o
 -12   7   7     1760.19     2306.69    506.41 o
 -11   7   7      500.69      333.68    301.03 o
 -10   7   7     1256.76     1019.47    197.20 o
  -9   7   7      125.97      116.90    120.84 o
  -8   7   7     1236.27     1202.94    192.74 o
  -7   7   7       98.48      -96.22     96.22 o
  -6   7   7      810.84      924.47    154.13 o
  -5   7   7      311.36      158.09     96.57 o
  -4   7   7       58.12      -25.11    107.50 o
  -3   7   7      626.45      634.93    101.78 o
  -2   7   7     2276.61     2480.45    255.52 o
  -1   7   7      686.16      577.41     89.59 o
   0   7   7     1363.89     1646.54    148.41 o
   1   7   7       61.52       92.58     43.57 o
   2   7   7     7460.13     7957.90    701.24 o
   3   7   7     4930.68     5910.28    530.96 o
   4   7   7     9431.42     9117.87    803.00 o
   5   7   7     1620.18     1801.90    185.22 o
   6   7   7     9136.03     9877.64    876.17 o
   7   7   7      871.48      637.92    135.45 o
   8   7   7     8507.03     9421.50   1021.53 o
   9   7   7       41.37       22.22    193.29 o
  10   7   7     6970.53     6732.65    764.72 o
  11   7   7       38.11       16.19    152.52 o
 -11   8   7       73.23       46.22    157.34 o
 -10   8   7     4248.73     4369.54    513.42 o
  -9   8   7      335.63       84.86    135.26 o
  -8   8   7     8167.56     9450.61   1036.30 o
  -7   8   7      340.46      324.06    138.25 o
  -6   8   7     9403.12     9632.03   1041.60 o
  -5   8   7      605.09      357.48    111.40 o
  -4   8   7    18787.10    18903.29   2040.27 o
  -3   8   7      158.81      235.96     91.12 o
  -2   8   7     9794.16    10443.61   1015.04 o
  -1   8   7      944.09     1070.87    149.62 o
   0   8   7     5554.47     5804.11    520.56 o
   1   8   7       82.51       -6.03     47.58 o
   2   8   7     5801.18     6359.82    520.16 o
   3   8   7     1110.73      934.92    112.09 o
   4   8   7     2997.94     3563.66    329.69 o
   5   8   7      119.56      -67.12     67.12 o
   6   8   7     8988.89     9819.27    872.19 o
   7   8   7     2266.97     1981.98    495.89 o
   8   8   7      484.05      226.35    159.63 o
   9   8   7       23.70      -45.87    130.86 o
  10   8   7       29.16      -45.14    139.52 o
 -11   9   7      368.22     -171.53    171.53 o
 -10   9   7     1526.82     1397.30    241.38 o
  -9   9   7      100.46      191.77    140.55 o
  -8   9   7      987.19     1228.05    203.34 o
  -7   9   7        5.64       17.56    102.35 o
  -6   9   7     1531.57     1168.96    248.29 o
  -5   9   7       37.54      -18.86    108.13 o
  -4   9   7       37.05      -77.50     88.94 o
  -3   9   7      131.28      -10.29     92.43 o
  -2   9   7      128.36      127.10     88.41 o
  -1   9   7     2926.42     3552.39    366.74 o
   0   9   7      234.83       88.03     70.43 o
   1   9   7     1187.27     1087.82    126.35 o
   2   9   7     4442.17     4720.62    386.98 o
   3   9   7     1192.05     1180.29    121.00 o
   4   9   7     8701.35     8864.77    789.60 o
   5   9   7      158.09      -42.27     85.67 o
   6   9   7     5912.68     7292.28    660.99 o
   7   9   7      373.99      395.26    130.47 o
   8   9   7     4080.84     3687.83    444.03 o
   9   9   7      470.07      520.78    193.70 o
  10   9   7     3368.77     3094.47    455.45 o
 -10  10   7     2281.92     1918.22    293.76 o
  -9  10   7     3293.46     3852.61    471.03 o
  -8  10   7     2289.32     2074.65    287.71 o
  -7  10   7     1220.64     1100.07    196.91 o
  -6  10   7     4549.58     4640.05    575.85 o
  -5  10   7     2495.87     2192.38    290.48 o
  -4  10   7     7846.33     8770.78    976.98 o
  -3  10   7     1665.32     1853.83    264.10 o
  -2  10   7     3615.53     3423.81    434.09 o
  -1  10   7    15288.50    15532.25   1674.19 o
   0  10   7    11438.40    11427.34   1114.74 o
   1  10   7    12493.09    12667.32   1233.79 o
   2  10   7     7515.81     7843.57    693.66 o
   3  10   7     4554.11     5117.54    421.50 o
   4  10   7     2892.97     3327.57    285.93 o
   5  10   7      244.30       82.15     99.57 o
   6  10   7     3789.52     4386.68    451.27 o
   7  10   7      330.92      355.16    175.27 o
   8  10   7        7.84     -143.76    143.76 o
   9  10   7       17.63     -161.50    236.27 o
  -9  11   7     1429.74     1192.60    231.73 o
  -8  11   7      313.87      130.19    291.26 o
  -7  11   7      451.25      498.24    159.23 o
  -6  11   7      689.67     1057.90    199.04 o
  -5  11   7      328.68       97.08    112.93 o
  -4  11   7      141.24      118.32    110.47 o
  -3  11   7     2193.45     2180.29    289.42 o
  -2  11   7     2877.48     2831.76    351.58 o
  -1  11   7      897.44      785.42    154.88 o
   0  11   7      560.16      432.97    130.19 o
   1  11   7     2192.91     2354.12    400.81 o
   2  11   7      993.83     1002.13    153.34 o
   3  11   7     1534.15     1517.54    173.00 o
   4  11   7       81.60      -64.71     81.09 o
   5  11   7     5378.69     5790.39    581.03 o
   6  11   7      401.76      302.58    126.10 o
   7  11   7     2103.44     2186.33    336.24 o
   8  11   7     1093.63     1043.93    382.02 o
  -8  12   7      468.44      272.89    181.23 o
  -7  12   7     3087.99     3583.33    440.58 o
  -6  12   7      792.51      606.11    165.75 o
  -5  12   7     6443.67     7033.79    776.88 o
  -4  12   7      399.75      314.13    136.32 o
  -3  12   7     5046.45     6289.40    711.96 o
  -2  12   7     1033.39     1142.46    193.67 o
  -1  12   7    10063.04    11095.44   1223.44 o
   0  12   7      757.81      858.54    177.59 o
   1  12   7     1136.31      914.48    310.26 o
   2  12   7      272.19      445.21    155.75 o
   3  12   7     1721.73     1782.70    257.09 o
   4  12   7      105.44      -30.22     94.16 o
   5  12   7      735.89      943.30    150.97 o
   6  12   7       13.95      -17.32    182.94 o
   7  12   7     1164.16     1422.50    247.37 o
  -6  13   7       21.18     -130.92    141.23 o
  -5  13   7       28.77      -60.93    240.34 o
  -4  13   7       23.52      -77.76    124.91 o
  -3  13   7       42.85     -129.79    129.79 o
  -2  13   7        5.55     -123.85    123.85 o
  -1  13   7      169.26      188.68    137.32 o
   0  13   7       33.39     -125.63    125.63 o
   1  13   7     2720.69     2158.20    532.67 o
   2  13   7      429.34      272.42    156.86 o
   3  13   7     1615.27     1763.15    297.44 o
   4  13   7      794.62      809.17    185.70 o
   5  13   7     3397.79     4063.76    419.42 o
  -4  14   7        9.87     -150.28    150.28 o
  -3  14   7     4298.15     4083.38    573.42 o
  -2  14   7      110.46     -202.37    202.37 o
  -1  14   7     6933.19     6696.44   1489.04 o
   0  14   7        7.59       -5.51    154.59 o
   1  14   7     2541.65     3107.75    452.28 o
   2  14   7      299.84       96.17    196.77 o
   3  14   7     2830.20     2566.86    390.22 o
 -12   0   8     3438.75     3141.29    566.19 o
 -10   0   8     3286.92     4082.46    535.26 o
  -8   0   8    23424.33    22839.42   2824.37 o
  -6   0   8    13117.96    13024.19   1619.64 o
  -4   0   8    97021.04    98365.36  12094.60 o
  -2   0   8    31914.24    32171.04   3349.34 o
   0   0   8     1944.43     1754.01    239.94 o
   2   0   8    23358.39    22654.97   2794.86 o
   4   0   8     8980.30     8682.82   1315.08 o
   6   0   8     4429.91     4945.28    789.43 o
   8   0   8     2052.87     2182.64    393.40 o
  10   0   8      264.09      384.21    187.31 o
  12   0   8      752.51      197.26    231.58 o
 -13   1   8      124.98     -226.45    226.45 o
 -12   1   8     2752.70     3552.01    437.32 o
 -11   1   8       74.08      -28.29    107.56 o
 -10   1   8     3711.59     4320.57    406.65 o
  -9   1   8       60.28        2.32    100.51 o
  -8   1   8     3277.75     4101.87    380.05 o
  -7   1   8     3212.00     3816.26    342.10 o
  -6   1   8       26.10        9.76     52.48 o
  -5   1   8     2413.96     2914.17    270.72 o
  -4   1   8     1311.03     1267.65    129.47 o
  -3   1   8     3388.42     3335.26    301.70 o
  -2   1   8      462.35      409.30     46.88 o
  -1   1   8    16212.48    15951.98   1394.12 o
   0   1   8     4484.70     4467.41    438.17 o
   1   1   8      926.57     1044.37    109.69 o
   2   1   8    18078.17    17266.12   1506.39 o
   3   1   8     1888.78     2082.31    197.03 o
   4   1   8    13796.20    13162.86   1399.46 o
   5   1   8       39.69        1.55     60.62 o
   6   1   8    20090.74    19911.39   2115.00 o
   7   1   8      279.44      140.73    123.87 o
   8   1   8    14574.05    14955.58   1592.30 o
   9   1   8      599.58      354.43    117.06 o
  10   1   8     3929.36     4844.02    554.37 o
  11   1   8      399.74      104.21    130.49 o
  12   1   8     3703.41     3918.27    517.37 o
 -13   2   8       76.18     -409.51    494.01 o
 -12   2   8     1445.57     1549.29    428.30 o
 -11   2   8      292.33      180.46    129.61 o
 -10   2   8     5455.24     7434.01    739.86 o
  -9   2   8     1406.38     1588.97    175.74 o
  -8   2   8    10052.03     9721.98    862.09 o
  -7   2   8     3358.58     3586.89    380.41 o
  -6   2   8    12565.92    11582.07   1018.15 o
  -5   2   8     7808.89     7379.39    652.97 o
  -4   2   8    11337.11    10287.90    902.90 o
  -3   2   8     3852.70     4345.90    386.29 o
  -2   2   8    14373.30    13066.79    968.81 o
  -1   2   8    26509.11    27730.05   2413.67 o
   0   2   8    13768.83    13119.43   1147.30 o
   1   2   8     9446.31     8667.19    761.28 o
   2   2   8    24175.63    22454.86   1955.40 o
   3   2   8     6255.98     5643.63    500.41 o
   4   2   8    14228.14    13180.55   1154.38 o
   5   2   8     1669.30     1556.72    194.11 o
   6   2   8      400.65      216.56     81.35 o
   7   2   8      833.24      771.34    157.75 o
   8   2   8      532.34      387.89    117.67 o
   9   2   8        1.69      -94.81     94.81 o
  10   2   8       71.82     -109.50    109.50 o
  11   2   8       51.87       36.91    131.82 o
  12   2   8       77.46      225.35    161.33 o
 -13   3   8     1002.55      743.93    782.76 o
 -12   3   8     1514.98     1416.60    237.39 o
 -11   3   8     1263.47     1341.93    268.61 o
 -10   3   8      564.00      358.06    115.85 o
  -9   3   8      238.96      167.08     93.27 o
  -8   3   8      321.28      186.19     85.85 o
  -7   3   8     3284.75     3652.84    339.75 o
  -6   3   8      397.24      294.50     64.73 o
  -5   3   8       90.56       24.27     45.40 o
  -4   3   8     1462.52     1581.71    173.59 o
  -3   3   8      143.20      173.36     67.81 o
  -2   3   8    11375.58    11676.86   1018.02 o
  -1   3   8     7624.19     8035.89    646.75 o
   0   3   8    16645.74    15804.90   1379.18 o
   1   3   8     1052.06     1051.18    108.91 o
   2   3   8     2115.44     2012.38    190.39 o
   3   3   8     5774.36     5707.97    503.94 o
   4   3   8     2691.80     2571.38    239.34 o
   5   3   8     7296.23     7133.42    633.54 o
   6   3   8     2694.43     2582.56    304.04 o
   7   3   8     1965.70     1721.52    220.48 o
   8   3   8     8300.13     8837.16    966.88 o
   9   3   8     1815.55     1539.64    221.78 o
  10   3   8     3240.96     3094.65    376.85 o
  11   3   8     1891.13     1683.36    249.27 o
  12   3   8     3030.41     2546.56    351.48 o
 -13   4   8     1279.02     1435.67    352.65 o
 -12   4   8      565.48      946.88    227.14 o
 -11   4   8     1826.08     1918.36    276.20 o
 -10   4   8     2081.89     2490.07    319.73 o
  -9   4   8     3349.95     3507.85    446.27 o
  -8   4   8     1988.14     1685.50    196.94 o
  -7   4   8    11059.00    11032.39   1059.90 o
  -6   4   8     4367.78     4787.14    477.75 o
  -5   4   8    11928.62    10926.91   1050.91 o
  -4   4   8     6715.61     5821.21    565.09 o
  -3   4   8    27605.61    24701.74   2353.64 o
  -2   4   8     9891.50     9445.85    907.39 o
  -1   4   8     4535.26     4585.03    369.86 o
   0   4   8    18012.64    19060.30   1662.18 o
   1   4   8       71.80       96.27     44.05 o
   2   4   8     4619.15     4735.07    423.00 o
   3   4   8     1680.98     1781.59    172.33 o
   4   4   8     1359.51     1620.16    159.62 o
   5   4   8     1167.73     1050.38    118.41 o
   6   4   8       13.87      -74.07     74.07 o
   7   4   8     3165.66     3488.17    404.78 o
   8   4   8       44.94      -83.29     83.29 o
   9   4   8     1334.71     1057.52    181.14 o
  10   4   8      226.72      374.58    140.96 o
  11   4   8        0.36      -59.27    177.47 o
  12   4   8      163.33     -161.66    283.47 o
 -13   5   8     1176.38      631.37    298.74 o
 -12   5   8      522.18      454.32    299.47 o
 -11   5   8     3045.18     3179.80    419.29 o
 -10   5   8      691.10      744.19    166.56 o
  -9   5   8     1887.74     1853.32    251.82 o
  -8   5   8        2.33      -90.58     90.58 o
  -7   5   8      263.41      107.14     89.74 o
  -6   5   8       56.57      -72.87     74.00 o
  -5   5   8      794.10      756.40    140.59 o
  -4   5   8      908.83      757.94    122.56 o
  -3   5   8     1108.06      871.97    131.34 o
  -2   5   8      157.12      129.01     66.81 o
  -1   5   8     2443.82     2416.38    204.32 o
   0   5   8      296.86      247.58     46.03 o
   1   5   8    11016.79    11209.10    983.33 o
   2   5   8     1063.18     1040.12    114.77 o
   3   5   8    20470.67    20589.65   1798.09 o
   4   5   8     5293.96     5904.78    527.65 o
   5   5   8    15113.21    14634.45   1284.17 o
   6   5   8     4800.93     5061.57    561.70 o
   7   5   8    10933.43    10835.85   1164.29 o
   8   5   8     1796.66     1813.33    398.52 o
   9   5   8     5415.06     5574.56    629.97 o
  10   5   8      481.78      387.75    143.00 o
  11   5   8     5231.31     5736.48    655.26 o
  12   5   8      526.17      148.68    173.05 o
 -12   6   8      149.09      -36.39    234.71 o
 -11   6   8     1603.00     1852.04    287.84 o
 -10   6   8      574.75      335.31    133.95 o
  -9   6   8     9741.65    10490.29   1158.98 o
  -8   6   8       45.44     -101.98    101.98 o
  -7   6   8    12324.90    12658.57   1380.66 o
  -6   6   8        5.75      -57.37     79.81 o
  -5   6   8     5932.76     6314.09    702.13 o
  -4   6   8     2474.78     3105.19    364.14 o
  -3   6   8    15509.35    15580.50   1683.48 o
  -2   6   8       17.78      -34.43     43.71 o
  -1   6   8    16315.65    16550.41   1319.35 o
   0   6   8     2218.70     2409.43    199.87 o
   1   6   8    27741.39    29648.72   2581.21 o
   2   6   8       40.22       15.02     53.32 o
   3   6   8    18133.37    18964.75   1656.73 o
   4   6   8      295.15      244.94     67.33 o
   5   6   8     1500.35     1717.74    175.22 o
   6   6   8       16.13      -71.80     71.80 o
   7   6   8      153.81       75.96     98.64 o
   8   6   8      549.68      501.75    132.57 o
   9   6   8       15.97     -112.71    112.71 o
  10   6   8      123.23     -133.92    133.92 o
  11   6   8      119.03      190.95    158.44 o
 -12   7   8      177.60      386.36    185.88 o
 -11   7   8     2447.78     2150.96    312.51 o
 -10   7   8        1.39      -41.25    140.09 o
  -9   7   8      745.84      604.43    152.98 o
  -8   7   8       99.76      -71.91     98.01 o
  -7   7   8       26.13      -63.79    154.72 o
  -6   7   8        0.66       13.66     86.03 o
  -5   7   8       55.13       89.08     82.66 o
  -4   7   8       68.59      -64.19     72.52 o
  -3   7   8       31.74       -3.72     73.18 o
  -2   7   8      191.23       40.94     75.11 o
  -1   7   8     3364.78     3376.97    346.85 o
   0   7   8     1121.17     1203.21    111.54 o
   1   7   8     2452.75     2669.61    226.43 o
   2   7   8     1357.53     1271.44    138.34 o
   3   7   8     9016.56     9663.76    846.32 o
   4   7   8     2149.57     2357.01    233.42 o
   5   7   8    11104.59    11538.65   1018.15 o
   6   7   8      620.29      691.35    116.31 o
   7   7   8     4811.54     4856.94    531.19 o
   8   7   8      775.39      666.88    146.89 o
   9   7   8     8788.09    10163.46   1115.12 o
  10   7   8      118.45       20.39    152.70 o
  11   7   8     4815.92     5230.41    610.06 o
 -11   8   8     3438.69     3936.84    479.63 o
 -10   8   8      155.21      179.18    152.89 o
  -9   8   8     9594.68    10614.22   1347.86 o
  -8   8   8       14.57     -110.47    110.47 o
  -7   8   8    10403.55    10518.50   1135.65 o
  -6   8   8      894.05     1151.00    179.02 o
  -5   8   8    13777.42    14015.99   1514.56 o
  -4   8   8      102.67       75.28     88.11 o
  -3   8   8     3046.06     3028.26    355.63 o
  -2   8   8     1281.74      990.13    152.63 o
  -1   8   8    17789.60    17229.12   1666.06 o
   0   8   8      475.85      424.22     76.02 o
   1   8   8     7072.47     8233.09    668.62 o
   2   8   8       13.62      -49.59     54.20 o
   3   8   8     4202.59     4809.29    436.77 o
   4   8   8        6.45      -16.20     66.92 o
   5   8   8     2392.04     2341.66    235.11 o
   6   8   8      602.19      616.94    127.93 o
   7   8   8     2180.56     2252.50    293.12 o
   8   8   8       28.63      -35.55    120.91 o
   9   8   8      324.47      -35.52    136.81 o
  10   8   8       18.27      -20.79    150.76 o
 -11   9   8     2883.20     3339.58    431.61 o
 -10   9   8       52.54     -174.20    174.20 o
  -9   9   8      986.68      700.08    203.50 o
  -8   9   8      111.16       -0.35    120.05 o
  -7   9   8      119.20      161.26    124.91 o
  -6   9   8      773.41      725.25    153.68 o
  -5   9   8        2.24      -55.78     97.14 o
  -4   9   8      944.83      778.03    145.90 o
  -3   9   8       12.86      -57.62     86.33 o
  -2   9   8     1769.05     1534.94    208.77 o
  -1   9   8      103.74       89.26     88.16 o
   0   9   8     1084.22     1379.55    163.38 o
   1   9   8      603.75      697.67     97.72 o
   2   9   8      670.95      691.35    114.21 o
   3   9   8     5734.20     6242.93    507.65 o
   4   9   8       33.78      -55.77     73.34 o
   5   9   8     9901.43    10701.30    949.40 o
   6   9   8      631.42      809.32    135.05 o
   7   9   8     3304.30     3131.34    377.34 o
   8   9   8      582.19      435.04    147.59 o
   9   9   8     5052.55     4473.43    518.02 o
  10   9   8     1032.81     1085.70    318.02 o
 -10  10   8     1001.57      942.01    316.64 o
  -9  10   8     2768.29     2496.35    342.14 o
  -8  10   8     2457.56     2765.10    359.70 o
  -7  10   8     2857.95     2773.92    352.26 o
  -6  10   8     2663.99     2442.45    322.53 o
  -5  10   8     6597.45     7467.59    823.04 o
  -4  10   8     4852.36     5693.24    650.65 o
  -3  10   8     5283.05     5594.78    639.88 o
  -2  10   8     7845.50     7471.04    828.90 o
  -1  10   8    16776.46    15799.26   1708.82 o
   0  10   8     9583.05     9964.48   1092.10 o
   1  10   8    14790.77    15458.45   1496.96 o
   2  10   8    10168.16     9838.96    928.23 o
   3  10   8     4361.06     5269.16    462.37 o
   4  10   8     1266.08     1178.53    130.86 o
   5  10   8     1521.80     1852.31    209.82 o
   6  10   8     1884.66     2230.34    252.39 o
   7  10   8      418.34      161.02    159.52 o
   8  10   8      225.26     -187.74    221.22 o
   9  10   8       71.84     -171.86    171.86 o
  -9  11   8       44.64      -91.96    179.42 o
  -8  11   8      637.94      595.62    179.97 o
  -7  11   8      165.52       91.68    165.41 o
  -6  11   8       81.44      162.93    124.00 o
  -5  11   8        6.02     -112.07    112.07 o
  -4  11   8      894.86      719.26    160.48 o
  -3  11   8     1054.76      783.97    157.84 o
  -2  11   8      126.04      -42.36    104.82 o
  -1  11   8     1751.21     1738.03    238.66 o
   0  11   8     1120.60      948.44    239.06 o
   1  11   8      964.80     1095.09    236.32 o
   2  11   8     4357.48     4651.07    449.86 o
   3  11   8      233.34      223.17     88.39 o
   4  11   8     3371.61     3181.41    303.74 o
   5  11   8      244.12      225.34     97.59 o
   6  11   8     5661.91     6647.49   1080.09 o
   7  11   8      429.40      189.15    174.97 o
   8  11   8     1822.78     2050.69    341.26 o
  -8  12   8     3387.30     3398.06    483.23 o
  -7  12   8      596.48      561.73    168.69 o
  -6  12   8     5422.80     6085.94    710.44 o
  -5  12   8      748.53      894.47    215.84 o
  -4  12   8     9193.21     9939.47   1098.07 o
  -3  12   8      747.47      631.16    158.59 o
  -2  12   8     7469.59     9118.02   1013.60 o
  -1  12   8      447.75      567.66    155.60 o
   0  12   8     4247.33     4698.36    583.41 o
   1  12   8       70.87       55.52    133.02 o
   2  12   8     1885.35     1434.54    216.79 o
   3  12   8       71.46      -93.35     93.35 o
   4  12   8     1483.15     1668.53    207.45 o
   5  12   8      231.06      264.31    113.20 o
   6  12   8     1615.55     2013.81    280.74 o
   7  12   8       41.79     -125.35    136.76 o
  -6  13   8        9.29      -37.53    167.12 o
  -5  13   8      399.44      352.17    162.78 o
  -4  13   8        0.91     -123.62    123.62 o
  -3  13   8       73.36     -129.37    129.37 o
  -2  13   8      233.58       61.15    135.68 o
  -1  13   8       22.65      -41.12    167.09 o
   0  13   8     1121.77     1248.52    267.77 o
   1  13   8      129.16     -154.04    154.04 o
   2  13   8     1952.15     2063.38    513.78 o
   3  13   8      116.01     -173.21    173.21 o
   4  13   8     2458.74     2688.29    385.16 o
   5  13   8      273.48      244.70    125.78 o
  -4  14   8     3972.59     3408.37    435.82 o
  -3  14   8      374.26       39.97    173.67 o
  -2  14   8     4990.53     5335.15    865.93 o
  -1  14   8       62.61       81.33    168.20 o
   0  14   8     3363.44     3887.30    803.55 o
   1  14   8      397.49      287.64    189.18 o
   2  14   8     2570.97     2760.59    811.64 o
   3  14   8       56.22     -168.29    171.08 o
 -13   0   9     1471.21     1192.55    329.41 o
 -11   0   9     8750.19    10533.07   1628.03 o
  -9   0   9    13621.32    14040.54   1749.09 o
  -7   0   9    25981.12    26792.29   3310.59 o
  -5   0   9    31370.89    31895.63   3934.14 o
  -3   0   9    72010.09    70169.56   8632.84 o
  -1   0   9    42601.57    40613.13   5001.04 o
   1   0   9    24290.88    24024.12   2960.61 o
   3   0   9     7678.76     7202.78    891.82 o
   5   0   9     5554.70     5825.03    908.74 o
   7   0   9      256.11      201.31    135.02 o
   9   0   9      192.20     -166.09    273.15 o
  11   0   9       49.96       11.11    216.51 o
 -13   1   9     2215.69     2946.11    378.93 o
 -12   1   9      335.19      161.31    179.56 o
 -11   1   9      550.73      458.51    191.69 o
 -10   1   9      165.96       43.49    118.85 o
  -9   1   9     5683.82     6846.04    614.53 o
  -8   1   9     1175.29     1245.70    201.26 o
  -7   1   9     2096.77     2280.83    218.39 o
  -6   1   9      363.03      399.04     82.70 o
  -5   1   9       56.69      -22.90     52.78 o
  -4   1   9       48.33       31.93     42.34 o
  -3   1   9      724.39      560.19     73.94 o
  -2   1   9     3139.66     3356.69    257.10 o
  -1   1   9      696.96      557.25     72.53 o
   0   1   9    23418.17    24185.96   2108.36 o
   1   1   9    28669.71    27522.01   2397.04 o
   2   1   9     2248.26     2424.95    224.33 o
   3   1   9    27034.20    27208.47   2366.25 o
   4   1   9     2884.38     2697.09    249.42 o
   5   1   9    16923.54    16744.39   1780.06 o
   6   1   9      174.52      236.35     84.59 o
   7   1   9    17466.95    18284.62   1946.58 o
   8   1   9      416.71      497.09    124.04 o
   9   1   9    11106.50    11636.32   1258.54 o
  10   1   9      446.23      155.97    124.13 o
  11   1   9     3705.43     4190.86    504.19 o
  12   1   9      739.08      335.80    161.61 o
 -13   2   9     1417.63     1550.13    260.68 o
 -12   2   9      848.04      656.53    174.39 o
 -11   2   9     4326.06     4830.19    498.83 o
 -10   2   9       96.63       45.07    100.83 o
  -9   2   9     7765.01     8844.73    859.73 o
  -8   2   9     1371.09     1226.69    145.33 o
  -7   2   9    13475.24    13331.13   1171.39 o
  -6   2   9     6813.72     6700.04    599.47 o
  -5   2   9     9493.29     8937.08    787.72 o
  -4   2   9     8650.32     8400.48    730.58 o
  -3   2   9    12687.01    11732.01   1027.21 o
  -2   2   9    26196.23    27381.88   2179.62 o
  -1   2   9     7082.81     6366.25    562.92 o
   0   2   9    10499.26    10493.85    919.60 o
   1   2   9    16157.63    14660.30   1280.73 o
   2   2   9     7140.93     6171.87    544.78 o
   3   2   9    11912.78    11570.76   1009.52 o
   4   2   9      251.12      178.35     51.70 o
   5   2   9     5496.64     5965.44    655.37 o
   6   2   9      825.86      584.18    111.74 o
   7   2   9     1435.32     1610.43    214.38 o
   8   2   9        2.21      -14.80    109.21 o
   9   2   9       17.95       70.39    109.03 o
  10   2   9       40.48       36.21    129.81 o
  11   2   9       10.67       79.03    174.27 o
  12   2   9       45.33     -152.49    152.49 o
 -13   3   9     1316.68     1661.98    266.09 o
 -12   3   9      818.23     1011.82    345.82 o
 -11   3   9      874.49      845.61    234.58 o
 -10   3   9      449.00      327.99    126.08 o
  -9   3   9     1860.01     1867.01    224.02 o
  -8   3   9      635.45      442.33    102.54 o
  -7   3   9      306.48      129.80     75.64 o
  -6   3   9       68.82       89.71     56.43 o
  -5   3   9     1713.27     2092.90    199.07 o
  -4   3   9     1064.07      900.67    110.40 o
  -3   3   9      745.51      734.99     93.69 o
  -2   3   9     5440.80     5665.96    460.09 o
  -1   3   9       45.31       93.72     53.01 o
   0   3   9     1375.79     1141.10    117.92 o
   1   3   9    13267.46    12938.09   1133.48 o
   2   3   9     4958.79     5251.02    468.81 o
   3   3   9     3583.34     3581.27    326.98 o
   4   3   9      782.92      770.13     92.06 o
   5   3   9     6302.71     6775.81    597.88 o
   6   3   9     3159.21     2922.32    341.11 o
   7   3   9     6480.19     6925.00    756.65 o
   8   3   9     2650.53     2824.92    343.86 o
   9   3   9     3966.16     3791.05    449.16 o
  10   3   9     2407.15     2135.84    295.09 o
  11   3   9     3480.78     3358.40    418.05 o
  12   3   9     3774.50     3474.58    445.74 o
 -13   4   9      266.69       57.71    165.64 o
 -12   4   9     2248.95     2194.72    308.27 o
 -11   4   9     1702.93     1541.71    312.69 o
 -10   4   9     2234.73     2258.04    301.66 o
  -9   4   9      788.41      536.30    218.43 o
  -8   4   9     7039.51     7211.04    711.90 o
  -7   4   9     7496.38     7793.43    763.25 o
  -6   4   9     6753.28     7137.68    698.35 o
  -5   4   9    10994.97     9488.14    914.47 o
  -4   4   9    15187.08    13877.82   1326.37 o
  -3   4   9    10637.79     9559.73    918.41 o
  -2   4   9    22147.47    20464.32   1948.79 o
  -1   4   9    20679.46    19989.54   1593.90 o
   0   4   9     9194.09     7857.44    689.63 o
   1   4   9     5630.34     5580.67    497.54 o
   2   4   9     4128.64     4541.11    409.12 o
   3   4   9     2922.13     2980.54    275.34 o
   4   4   9     1026.40      939.44    107.10 o
   5   4   9      294.11      196.04     60.59 o
   6   4   9     2207.87     2153.65    256.68 o
   7   4   9      338.63      167.36     97.59 o
   8   4   9      302.39      268.15    112.57 o
   9   4   9       11.99      -21.83    108.71 o
  10   4   9        0.31      -33.48    124.45 o
  11   4   9       67.88      163.71    150.91 o
  12   4   9      341.68      227.31    203.79 o
 -12   5   9     2826.03     3445.91    438.54 o
 -11   5   9      284.86      459.24    189.15 o
 -10   5   9      903.80      636.83    157.31 o
  -9   5   9     1200.73     1279.12    199.09 o
  -8   5   9     3794.48     4094.54    476.73 o
  -7   5   9      276.68      244.77    100.85 o
  -6   5   9      627.89      433.92    108.21 o
  -5   5   9     2396.19     2683.48    316.41 o
  -4   5   9      233.32      261.58     94.79 o
  -3   5   9      439.40      269.78     81.74 o
  -2   5   9     8149.91     7850.41    756.65 o
  -1   5   9     1084.14     1340.47    121.07 o
   0   5   9     4736.22     4574.17    374.66 o
   1   5   9      622.91      705.96     89.58 o
   2   5   9    14807.21    15371.16   1342.99 o
   3   5   9     1238.87     1445.03    149.44 o
   4   5   9    12083.06    11565.82   1011.99 o
   5   5   9     6498.55     6955.47    617.89 o
   6   5   9     8939.53     8688.67    943.91 o
   7   5   9      497.21      540.59    229.52 o
   8   5   9     7233.52     7882.10    869.48 o
   9   5   9     1268.17     1227.77    203.46 o
  10   5   9     5210.27     5562.71    624.60 o
  11   5   9      590.15      730.33    184.91 o
 -12   6   9     1784.54     2271.59    363.21 o
 -11   6   9      370.59      373.44    192.78 o
 -10   6   9     3322.71     3332.27    413.54 o
  -9   6   9      161.91      -68.07    109.38 o
  -8   6   9    11664.99    12256.27   1337.05 o
  -7   6   9      372.02      220.47    113.85 o
  -6   6   9    11673.11    11340.50   1235.73 o
  -5   6   9      584.24      392.17    126.38 o
  -4   6   9    10295.13    10028.32   1084.14 o
  -3   6   9      352.00      286.40     85.36 o
  -2   6   9    12751.83    12295.39   1332.62 o
  -1   6   9     1534.67     1748.80    152.85 o
   0   6   9    13245.59    13533.95   1083.34 o
   1   6   9     1972.29     2287.10    214.21 o
   2   6   9    15446.83    16655.79   1452.98 o
   3   6   9       11.71      -42.87     55.54 o
   4   6   9     4241.56     4414.44    397.92 o
   5   6   9     1742.44     2219.25    213.88 o
   6   6   9     1936.41     1890.21    247.63 o
   7   6   9       94.64       14.71     97.09 o
   8   6   9       11.43       -0.25    113.61 o
   9   6   9      334.48      436.83    206.20 o
  10   6   9      117.17     -100.31    175.45 o
  11   6   9       41.57     -158.12    158.12 o
 -12   7   9     1436.20     1021.92    234.92 o
 -11   7   9      281.97      -85.35    233.45 o
 -10   7   9     1314.29     1515.05    246.08 o
  -9   7   9        0.49      -46.36    118.88 o
  -8   7   9       94.74       31.19    115.60 o
  -7   7   9      276.70      262.65    112.15 o
  -6   7   9       11.23      -64.20     91.76 o
  -5   7   9        9.87      -87.36     87.36 o
  -4   7   9       13.61      -42.59     99.58 o
  -3   7   9     1370.12     1175.47    171.87 o
  -2   7   9     1982.79     2117.21    256.52 o
  -1   7   9       22.45       15.71     54.98 o
   0   7   9     1568.43     2109.41    181.53 o
   1   7   9        0.21      -40.88     48.82 o
   2   7   9     6316.78     6816.36    607.86 o
   3   7   9       56.02      -31.20     62.45 o
   4   7   9     9873.84     9877.11    875.80 o
   5   7   9      222.94      142.95     76.92 o
   6   7   9    11555.88    11501.84   1238.07 o
   7   7   9      667.52      613.45    176.44 o
   8   7   9     6680.48     7861.03    847.52 o
   9   7   9      112.75       95.42    155.06 o
  10   7   9     4725.08     5298.39    598.15 o
 -11   8   9        4.52     -208.69    208.69 o
 -10   8   9     4632.52     5488.26    641.34 o
  -9   8   9      152.83      303.63    167.38 o
  -8   8   9     9122.13    10466.84   1154.15 o
  -7   8   9      363.67      300.74    162.16 o
  -6   8   9    12183.54    12894.23   1611.12 o
  -5   8   9       73.28      135.31     97.16 o
  -4   8   9     9111.45    10060.14   1105.95 o
  -3   8   9      306.20      174.61    103.56 o
  -2   8   9     7433.70     8291.73    896.35 o
  -1   8   9      201.73      101.47     90.56 o
   0   8   9    10805.65    11798.04   1023.60 o
   1   8   9       50.11      -47.86     47.86 o
   2   8   9     6692.90     7345.73    592.49 o
   3   8   9       23.79      -87.93     87.93 o
   4   8   9     3206.21     3599.50    334.97 o
   5   8   9      134.92      -73.76     73.76 o
   6   8   9     5610.71     6131.63    680.60 o
   7   8   9      110.35       92.52    154.09 o
   8   8   9      630.43      235.59    136.25 o
   9   8   9       13.00     -129.07    129.07 o
  10   8   9        2.57     -157.86    157.86 o
 -10   9   9     1608.66     1799.57    433.37 o
  -9   9   9        2.50      -48.98    148.24 o
  -8   9   9      209.40       38.62    138.30 o
  -7   9   9       37.81       90.52    118.60 o
  -6   9   9      321.18      294.17    119.60 o
  -5   9   9      751.76      585.42    141.27 o
  -4   9   9      110.42      -65.56    132.40 o
  -3   9   9      564.45      324.97    110.65 o
  -2   9   9      814.00      393.15    147.50 o
  -1   9   9      203.87      363.37    115.42 o
   0   9   9     1049.45     1003.25    163.58 o
   1   9   9       30.61      -47.61     62.00 o
   2   9   9     2747.78     2912.85    270.57 o
   3   9   9      589.70      598.60     98.71 o
   4   9   9    11177.24    11887.55   1048.55 o
   5   9   9      567.96      841.92    139.13 o
   6   9   9    11035.85    10918.85   1177.79 o
   7   9   9     1010.57      984.11    273.32 o
   8   9   9     4856.47     4728.22    541.72 o
   9   9   9     1010.41      950.31    200.12 o
 -10  10   9     1057.30     1146.44    239.41 o
  -9  10   9     2367.18     2293.70    508.00 o
  -8  10   9     3310.50     4044.14    491.75 o
  -7  10   9     3733.33     4632.47    638.31 o
  -6  10   9     7668.41     7441.90    847.82 o
  -5  10   9     7588.51     7312.17    820.18 o
  -4  10   9     6480.11     6774.23    764.26 o
  -3  10   9      806.45      388.14    128.65 o
  -2  10   9    11727.05    12350.35   1350.51 o
  -1  10   9     5976.40     6985.56    784.36 o
   0  10   9    13388.08    13810.55   1504.01 o
   1  10   9     6019.69     7949.63    771.20 o
   2  10   9     2727.07     2952.80    281.40 o
   3  10   9     3714.99     4413.27    408.25 o
   4  10   9     2447.72     2688.62    263.54 o
   5  10   9      851.69      935.17    152.96 o
   6  10   9      669.19      624.97    155.22 o
   7  10   9        2.81      -17.05    138.52 o
   8  10   9        2.95     -159.70    159.70 o
  -9  11   9      531.12      295.60    225.19 o
  -8  11   9       72.57      -61.18    165.70 o
  -7  11   9      510.33      406.52    152.11 o
  -6  11   9      210.83       13.68    131.92 o
  -5  11   9       96.86      -16.36    124.69 o
  -4  11   9      129.90     -117.77    117.77 o
  -3  11   9       73.47      -82.33    136.85 o
  -2  11   9      784.98      601.30    149.30 o
  -1  11   9     2801.70     2788.52    353.15 o
   0  11   9     1862.45     1665.10    278.45 o
   1  11   9     2324.11     2376.55    304.50 o
   2  11   9     1077.34     1007.01    154.34 o
   3  11   9     8029.70     8701.20    765.26 o
   4  11   9     1027.50     1301.57    162.99 o
   5  11   9     4769.24     4712.37    473.44 o
   6  11   9     1137.42      801.52    358.64 o
   7  11   9     1787.99     1624.54    811.70 o
  -7  12   9     3941.65     4495.60    548.85 o
  -6  12   9      418.44       -6.70    140.56 o
  -5  12   9    10064.14    10447.77   1151.61 o
  -4  12   9      304.37      110.28    192.28 o
  -3  12   9     4415.57     5520.10    630.54 o
  -2  12   9      493.21      420.95    162.06 o
  -1  12   9     5675.55     5839.96    667.26 o
   0  12   9      463.94      311.13    137.97 o
   1  12   9     5193.12     5532.13    638.37 o
   2  12   9      127.24     -121.61    121.61 o
   3  12   9     2058.65     1804.86    227.03 o
   4  12   9      409.28      383.62    173.31 o
   5  12   9      490.37      496.07    130.31 o
   6  12   9      127.57       59.74    125.60 o
  -6  13   9      413.80      -49.52    164.43 o
  -5  13   9      493.49      420.24    170.32 o
  -4  13   9        5.46      -29.52    149.43 o
  -3  13   9      413.72      631.81    174.00 o
  -2  13   9        3.45      -65.56    133.38 o
  -1  13   9      303.39      289.47    145.58 o
   0  13   9        1.62     -145.89    217.92 o
   1  13   9     1683.55     1512.33    383.35 o
   2  13   9       49.84     -134.18    134.18 o
   3  13   9     2734.38     2144.29    340.51 o
   4  13   9       12.03     -113.83    189.13 o
  -3  14   9     3017.32     3207.39    574.74 o
  -2  14   9      186.37      -13.00    163.07 o
  -1  14   9     3757.15     3588.62    442.27 o
   0  14   9       13.90      118.81    171.13 o
   1  14   9     3137.93     3242.43    721.47 o
   2  14   9      261.37     -313.07    313.07 o
 -12   0  10     6634.07     7775.18   1224.18 o
 -10   0  10     7892.62     9634.94   1221.75 o
  -8   0  10    13085.87    13798.01   1718.35 o
  -6   0  10     8540.32     8131.98   1018.84 o
  -4   0  10    41380.58    38399.50   4732.88 o
  -2   0  10    46522.10    47149.56   4914.26 o
   0   0  10    20815.67    19494.91   2407.98 o
   2   0  10    30890.72    29463.40   3631.14 o
   4   0  10       43.72       60.21     99.12 o
   6   0  10      491.61      194.38    129.03 o
   8   0  10        2.13      -72.12    137.80 o
  10   0  10        9.54     -131.78    163.43 o
  12   0  10      198.38      492.64    258.93 o
 -13   1  10      160.49     -189.73    189.73 o
 -12   1  10     2026.41     2411.91    325.43 o
 -11   1  10       25.24      -75.63    109.18 o
 -10   1  10     2173.13     2282.90    261.94 o
  -9   1  10        4.82       41.63     81.24 o
  -8   1  10      196.51       12.44     71.91 o
  -7   1  10       44.96      -59.24     59.24 o
  -6   1  10        1.18       10.80     81.15 o
  -5   1  10      135.50       98.12     70.70 o
  -4   1  10      209.97       89.56     82.54 o
  -3   1  10      219.29      273.94     52.27 o
  -2   1  10    10159.88     9383.73    811.26 o
  -1   1  10      160.99      126.11     49.78 o
   0   1  10     7321.68     6456.35    570.49 o
   1   1  10    14982.04    15094.97   1321.45 o
   2   1  10    28019.37    26722.14   2325.47 o
   3   1  10     2134.23     2123.87    203.78 o
   4   1  10    20746.11    21583.64   1885.23 o
   5   1  10      400.11      440.51    124.48 o
   6   1  10    12757.00    12024.62   1276.82 o
   7   1  10      331.11      571.55    119.16 o
   8   1  10    14280.53    13120.38   1404.18 o
   9   1  10      757.77      421.74    145.04 o
  10   1  10     2669.29     2571.20    331.39 o
  11   1  10     1041.77      634.94    179.05 o
  12   1  10     3053.27     2901.31    384.10 o
 -13   2  10      165.95      515.43    261.50 o
 -12   2  10     2499.93     2532.30    355.80 o
 -11   2  10      133.67      160.31    123.84 o
 -10   2  10     5323.65     6136.87    624.61 o
  -9   2  10     2866.29     3242.38    348.75 o
  -8   2  10     9111.71    10064.32    976.28 o
  -7   2  10     2500.97     2823.23    270.49 o
  -6   2  10     6689.28     7279.67    649.96 o
  -5   2  10    13385.78    13167.53   1152.18 o
  -4   2  10    19196.84    19106.44   1668.69 o
  -3   2  10    10288.44     9907.55    870.30 o
  -2   2  10     9355.88     9005.56    717.69 o
  -1   2  10    13484.98    13413.68   1174.30 o
   0   2  10     1980.40     1792.54    173.75 o
   1   2  10      193.04      137.19     51.47 o
   2   2  10    17689.44    17399.19   1520.55 o
   3   2  10      345.93      209.82     56.46 o
   4   2  10     7060.15     6996.72    618.54 o
   5   2  10      139.38      161.07     75.99 o
   6   2  10      601.64      464.96    174.56 o
   7   2  10      404.86      188.59     96.73 o
   8   2  10       15.26      -90.19     90.19 o
   9   2  10       40.83        3.93    120.79 o
  10   2  10        9.62      -84.61    124.52 o
  11   2  10       73.23      211.10    159.41 o
  12   2  10      362.00       91.24    171.48 o
 -13   3  10      359.46      216.37    178.64 o
 -12   3  10      922.30      874.35    202.87 o
 -11   3  10       42.40       93.75    138.06 o
 -10   3  10      439.30      350.59    122.58 o
  -9   3  10      182.12      118.98    100.55 o
  -8   3  10      224.78      171.49     87.90 o
  -7   3  10       16.44      -24.68     75.47 o
  -6   3  10       23.67      -69.99     69.99 o
  -5   3  10     1172.62     1080.87    156.97 o
  -4   3  10      110.85       47.21     64.27 o
  -3   3  10      411.45      283.53     51.48 o
  -2   3  10      585.25      790.83     80.31 o
  -1   3  10     2047.94     2170.18    188.51 o
   0   3  10     8101.11     7783.80    682.56 o
   1   3  10     2056.43     2313.95    219.88 o
   2   3  10     5782.19     5764.46    507.94 o
   3   3  10     1792.47     1752.09    173.52 o
   4   3  10     6700.70     6675.92    591.72 o
   5   3  10     3076.01     3323.01    382.95 o
   6   3  10     1613.84     1320.63    184.60 o
   7   3  10     3624.78     3666.30    421.59 o
   8   3  10     7196.61     8585.44    937.31 o
   9   3  10     4838.00     5251.89    601.21 o
  10   3  10     3926.58     4566.82    776.40 o
  11   3  10     2977.08     3180.43    403.53 o
  12   3  10     2363.19     2079.35    308.70 o
 -13   4  10     2028.59     2203.11    329.53 o
 -12   4  10      337.93      198.65    190.22 o
 -11   4  10     2582.89     3053.77    403.62 o
 -10   4  10     3469.02     3722.50    546.31 o
  -9   4  10     3506.43     3869.01    461.38 o
  -8   4  10     3486.33     3327.75    402.89 o
  -7   4  10     6580.04     6698.75    662.52 o
  -6   4  10     5149.23     5398.69    534.77 o
  -5   4  10     8172.51     8053.21    780.67 o
  -4   4  10    21728.22    20349.71   1942.97 o
  -3   4  10    20927.21    19877.21   1895.18 o
  -2   4  10     7342.31     6340.16    513.36 o
  -1   4  10    19927.66    18865.68   1505.35 o
   0   4  10     5245.51     5411.40    484.07 o
   1   4  10    13666.91    13251.49   1158.77 o
   2   4  10     3142.83     3473.21    315.10 o
   3   4  10     1255.90     1188.79    126.14 o
   4   4  10     5617.33     6297.55    563.92 o
   5   4  10      136.44      148.28     84.00 o
   6   4  10       53.34       52.25     86.98 o
   7   4  10      625.86      330.32    111.82 o
   8   4  10       90.45      205.04    113.12 o
   9   4  10      234.00      281.18    177.01 o
  10   4  10        7.17      -99.00    142.28 o
  11   4  10       44.95     -144.58    144.58 o
 -12   5  10      218.74     -142.92    169.19 o
 -11   5  10     3164.53     2938.37    382.26 o
 -10   5  10     1362.86     1096.24    193.69 o
  -9   5  10     1060.64      908.57    167.83 o
  -8   5  10      201.79        6.48    117.71 o
  -7   5  10     1047.07      931.75    154.68 o
  -6   5  10      108.10       74.56     86.69 o
  -5   5  10      369.80      228.10     92.86 o
  -4   5  10     6033.35     6133.66    602.53 o
  -3   5  10     2302.81     2269.45    271.35 o
  -2   5  10     1109.42     1252.21    145.59 o
  -1   5  10     1723.27     1916.82    170.61 o
   0   5  10     2093.80     2520.28    215.22 o
   1   5  10     5721.39     6189.72    550.16 o
   2   5  10      219.22      165.37     60.74 o
   3   5  10     9768.05     8991.58    792.22 o
   4   5  10      975.10     1029.40    121.58 o
   5   5  10    12922.13    12745.98   1123.10 o
   6   5  10      619.58      777.60    142.04 o
   7   5  10     9237.06    10341.04   1121.46 o
   8   5  10     2460.58     1903.05    260.86 o
   9   5  10     3380.60     3624.16    437.46 o
  10   5  10     1697.15     1514.31    245.39 o
  11   5  10     4119.81     4292.48    781.12 o
 -12   6  10      190.38      155.30    180.39 o
 -11   6  10     2517.88     2853.43    379.33 o
 -10   6  10      182.45      260.07    143.38 o
  -9   6  10     6179.34     6923.90    780.80 o
  -8   6  10      106.76       11.10    106.09 o
  -7   6  10    19627.13    19173.66   2078.04 o
  -6   6  10     1278.39      987.12    168.77 o
  -5   6  10    21584.06    21377.53   2305.23 o
  -4   6  10      480.12      384.56    100.66 o
  -3   6  10    10979.89    10747.43   1167.99 o
  -2   6  10       58.82      -66.95     80.80 o
  -1   6  10     4979.51     5891.70    481.72 o
   0   6  10       49.82      107.21     48.01 o
   1   6  10    10567.08    11030.97    964.91 o
   2   6  10       65.23        8.39     62.78 o
   3   6  10     6708.88     7395.40    656.82 o
   4   6  10      609.65      488.78     92.03 o
   5   6  10     1047.76     1006.42    200.42 o
   6   6  10      238.53      245.89    102.80 o
   7   6  10      977.33      947.34    164.64 o
   8   6  10      241.60       95.44    122.20 o
   9   6  10      201.62      350.36    146.80 o
  10   6  10        1.71      -17.29    142.55 o
  11   6  10      176.11      209.64    169.74 o
 -11   7  10     1264.63      987.78    210.96 o
 -10   7  10      241.45      -99.11    147.39 o
  -9   7  10      360.31      383.67    141.05 o
  -8   7  10     1134.58      967.28    175.74 o
  -7   7  10       21.47     -102.69    102.69 o
  -6   7  10        0.32      -37.13     90.72 o
  -5   7  10        7.76      -75.51     87.75 o
  -4   7  10       25.10        5.78     84.84 o
  -3   7  10      593.76      668.48    128.45 o
  -2   7  10      168.28       57.45     74.97 o
  -1   7  10     4417.29     4654.71    419.08 o
   0   7  10        1.37      -44.11     44.11 o
   1   7  10     1988.08     2198.12    189.44 o
   2   7  10       49.43       -6.77     58.05 o
   3   7  10    11320.85    11394.46   1004.78 o
   4   7  10      618.83      495.40    129.99 o
   5   7  10    14375.66    15166.78   1333.88 o
   6   7  10      767.05      816.37    152.01 o
   7   7  10     5718.23     7218.97    797.20 o
   8   7  10      381.36      168.40    122.46 o
   9   7  10     4022.83     4259.16    503.12 o
  10   7  10       27.42     -129.99    162.76 o
 -11   8  10     3075.99     3682.55    478.26 o
 -10   8  10      256.72      -44.60    145.01 o
  -9   8  10     5597.24     6570.62    753.82 o
  -8   8  10      564.00      236.29    188.21 o
  -7   8  10     6974.44     8610.41    960.33 o
  -6   8  10        6.72     -118.77    118.77 o
  -5   8  10     7874.21     8527.13    944.20 o
  -4   8  10      170.54      224.06    107.71 o
  -3   8  10     2460.27     2606.80    317.44 o
  -2   8  10     2486.25     2764.36    336.60 o
  -1   8  10     8316.81     8949.73    982.73 o
   0   8  10     1320.00     1353.67    166.47 o
   1   8  10     9267.96     9634.52    843.22 o
   2   8  10      586.04      507.92     78.17 o
   3   8  10    10743.77    10939.28    963.19 o
   4   8  10      389.40      378.88    119.30 o
   5   8  10     3740.23     4164.48    382.63 o
   6   8  10       91.07       37.45    110.31 o
   7   8  10       53.92      -14.02    158.96 o
   8   8  10        6.67        8.49    126.85 o
   9   8  10       74.92     -111.34    160.33 o
  10   8  10       18.00     -154.90    154.90 o
 -10   9  10       13.52      -40.50    167.67 o
  -9   9  10      690.05      555.13    214.62 o
  -8   9  10      117.23      -47.01    122.94 o
  -7   9  10        4.42     -132.93    132.93 o
  -6   9  10      660.60      415.62    133.88 o
  -5   9  10      693.65      553.65    155.71 o
  -4   9  10       32.59      -35.73    123.03 o
  -3   9  10     2877.20     3270.91    388.61 o
  -2   9  10      764.22      687.05    139.62 o
  -1   9  10     6580.82     6994.75    780.11 o
   0   9  10       59.21      -22.73     73.94 o
   1   9  10     2826.84     3139.73    295.95 o
   2   9  10      426.48      559.90     98.25 o
   3   9  10     5948.23     6739.92    722.65 o
   4   9  10      616.81      518.86    168.47 o
   5   9  10    14148.10    14623.17   1286.74 o
   6   9  10     1735.13     2101.45    278.78 o
   7   9  10     3210.47     3710.36    523.77 o
   8   9  10      604.30      336.24    163.89 o
   9   9  10     3267.94     2759.58    362.54 o
  -9  10  10     2191.66     2393.02    333.11 o
  -8  10  10     3120.61     4022.38    486.17 o
  -7  10  10     4124.95     4735.18    559.77 o
  -6  10  10     5852.22     6058.63    885.96 o
  -5  10  10     7260.25     7119.70    795.17 o
  -4  10  10     5128.06     5239.94    605.82 o
  -3  10  10     5587.26     6762.02    764.68 o
  -2  10  10     3208.03     2858.48    358.66 o
  -1  10  10     6662.95     7398.09    835.78 o
   0  10  10     2030.39     1981.71    261.67 o
   1  10  10     2808.96     2713.71    292.60 o
   2  10  10     1868.97     1667.94    198.70 o
   3  10  10     2141.70     2292.85    300.03 o
   4  10  10      955.96     1121.16    144.03 o
   5  10  10      865.08      544.32    185.87 o
   6  10  10     1626.75     1496.60    221.80 o
   7  10  10       94.87      -73.87    186.69 o
   8  10  10       26.10      -25.23    181.56 o
  -8  11  10      384.63      528.60    196.40 o
  -7  11  10       51.59     -107.47    179.01 o
  -6  11  10       27.44     -122.74    146.89 o
  -5  11  10        2.96     -108.19    122.80 o
  -4  11  10      719.92      726.22    162.58 o
  -3  11  10      119.61      105.13    124.62 o
  -2  11  10     5299.23     5017.84    587.49 o
  -1  11  10      960.87      635.82    182.67 o
   0  11  10     2354.79     2521.27    326.69 o
   1  11  10     1472.78     1158.09    195.04 o
   2  11  10     6448.10     6776.65    737.10 o
   3  11  10     1452.54     1475.82    192.05 o
   4  11  10     3662.93     3676.61    351.34 o
   5  11  10     1895.58     1986.20    260.44 o
   6  11  10     3719.61     3516.56    497.80 o
   7  11  10      459.80      548.14    259.68 o
  -7  12  10      208.53      113.91    155.26 o
  -6  12  10     5975.57     6111.89    704.66 o
  -5  12  10      189.66       92.81    152.56 o
  -4  12  10     4250.42     3713.49    444.12 o
  -3  12  10      880.47      470.89    161.36 o
  -2  12  10     4617.00     4711.38    558.73 o
  -1  12  10      911.11      811.21    178.28 o
   0  12  10     3994.41     4747.42    560.06 o
   1  12  10      297.72      284.23    199.55 o
   2  12  10     2461.54     2025.93    278.77 o
   3  12  10      642.16      182.96    118.73 o
   4  12  10      740.24      903.55    158.09 o
   5  12  10       24.47      102.36    424.95 o
   6  12  10     1208.96     1241.46    236.38 o
  -5  13  10       16.69        1.03    155.48 o
  -4  13  10      201.73      204.72    154.02 o
  -3  13  10        3.85     -143.16    143.16 o
  -2  13  10     1208.06      874.26    200.30 o
  -1  13  10       18.12     -131.33    131.33 o
   0  13  10      809.56      645.82    176.81 o
   1  13  10       82.73     -136.86    136.86 o
   2  13  10     2898.28     2694.69    351.49 o
   3  13  10        1.68      -64.77    296.39 o
   4  13  10     2898.90     2493.18    583.19 o
  -1  14  10       10.11     -159.32    159.32 o
   0  14  10     2981.25     2885.16    665.25 o
 -13   0  11     2895.80     3228.43    609.61 o
 -11   0  11     4140.97     6024.13    974.17 o
  -9   0  11    14086.34    14292.39   1777.21 o
  -7   0  11    10379.51    10505.45   1313.46 o
  -5   0  11     7474.92     8157.23   1017.69 o
  -3   0  11    21144.31    18920.05   2325.16 o
  -1   0  11    27624.13    27069.03   3341.56 o
   1   0  11    35017.34    33476.28   4124.78 o
   3   0  11     8746.89     7956.96    995.65 o
   5   0  11      504.59      526.61    145.14 o
   7   0  11       11.33     -127.36    127.36 o
   9   0  11      333.28      466.30    190.41 o
  11   0  11       34.04     -156.52    203.39 o
 -13   1  11     1364.50     1923.42    448.45 o
 -12   1  11       47.86     -148.49    148.49 o
 -11   1  11      161.98      273.41    141.26 o
 -10   1  11       10.60      -74.06    103.38 o
  -9   1  11     1676.16     1789.91    219.89 o
  -8   1  11      150.32      129.29     76.74 o
  -7   1  11       21.41      -61.41     61.41 o
  -6   1  11      297.74      186.21     83.50 o
  -5   1  11      306.03      238.41    110.49 o
  -4   1  11      249.56      205.08     77.70 o
  -3   1  11      963.18      815.49     94.20 o
  -2   1  11       29.59       62.91     40.93 o
  -1   1  11     4453.02     4670.10    423.12 o
   0   1  11       53.21       34.76     47.99 o
   1   1  11    16513.08    15528.52   1357.61 o
   2   1  11     2232.68     2722.79    255.97 o
   3   1  11    23692.57    22349.49   1946.35 o
   4   1  11     2335.31     2833.66    270.08 o
   5   1  11    16542.93    16194.08   1726.70 o
   6   1  11      145.55      131.81     91.39 o
   7   1  11    12880.12    11915.71   1277.90 o
   8   1  11      519.49      352.96    120.52 o
   9   1  11     4305.41     4839.55    551.36 o
  10   1  11      153.16     -117.41    124.26 o
  11   1  11     3089.86     2931.65    380.19 o
  12   1  11      430.55      113.64    175.88 o
 -13   2  11     1715.38     1970.80    353.80 o
 -12   2  11      618.40      703.50    410.41 o
 -11   2  11     1391.35     1906.09    416.14 o
 -10   2  11      102.14      -55.26    130.90 o
  -9   2  11     9139.71    10304.37   1007.65 o
  -8   2  11     3781.65     4168.22    518.50 o
  -7   2  11    13822.15    13835.87   1325.50 o
  -6   2  11     6085.04     6386.98    571.71 o
  -5   2  11    17869.97    17372.00   1517.51 o
  -4   2  11     6764.06     7217.17    641.22 o
  -3   2  11    22566.77    22363.85   1949.07 o
  -2   2  11     6219.51     6018.60    492.37 o
  -1   2  11    15422.65    14281.34   1248.71 o
   0   2  11     1539.91     1391.76    140.23 o
   1   2  11     8754.84     8318.68    733.65 o
   2   2  11      262.20      129.80     54.79 o
   3   2  11     9278.22     9270.34    816.84 o
   4   2  11      816.65      657.92     88.81 o
   5   2  11     1621.24     1395.96    181.11 o
   6   2  11       60.63       42.15     84.59 o
   7   2  11      121.83       61.50    191.44 o
   8   2  11        0.17       15.32    104.93 o
   9   2  11       38.72      -67.52    115.08 o
  10   2  11      244.43      220.31    146.35 o
  11   2  11      177.73       64.47    342.01 o
 -13   3  11     1033.38      979.06    414.14 o
 -12   3  11      134.56        2.17    156.75 o
 -11   3  11      406.07      655.94    186.54 o
 -10   3  11      324.45      292.75    133.65 o
  -9   3  11      373.38      340.46    115.92 o
  -8   3  11      356.44      235.95     95.45 o
  -7   3  11       15.49      -75.57     77.58 o
  -6   3  11       14.15      -65.39     65.39 o
  -5   3  11       12.57       22.95     61.78 o
  -4   3  11     2899.83     3404.30    310.87 o
  -3   3  11     1116.81     1050.86    130.68 o
  -2   3  11     1962.21     1997.95    173.58 o
  -1   3  11       33.51      -12.81     39.10 o
   0   3  11     2347.96     2299.61    216.02 o
   1   3  11     3970.26     4351.24    395.61 o
   2   3  11     7853.95     7854.50    695.82 o
   3   3  11     3586.40     3783.37    344.00 o
   4   3  11      982.43      874.29    118.09 o
   5   3  11     8995.66     8552.62    927.03 o
   6   3  11     9881.13     9729.79   1051.83 o
   7   3  11     4446.83     4932.99    553.79 o
   8   3  11     3460.08     3577.09    413.97 o
   9   3  11     4285.28     4762.00    552.35 o
  10   3  11     1652.89     1746.85    296.78 o
  11   3  11     2898.60     2373.70    332.55 o
 -12   4  11     3206.95     3699.44    463.84 o
 -11   4  11     1459.31      997.21    223.15 o
 -10   4  11     2668.57     3032.61    385.41 o
  -9   4  11     3830.13     4101.73    491.70 o
  -8   4  11     5654.58     5795.32    660.95 o
  -7   4  11     6881.68     6892.98    770.82 o
  -6   4  11     6166.48     6335.07    627.34 o
  -5   4  11     8723.22     8329.37    806.53 o
  -4   4  11     9939.43     9441.98    910.86 o
  -3   4  11    11543.23    10603.80   1018.07 o
  -2   4  11     7916.83     7666.54    620.29 o
  -1   4  11    12082.08    11506.20    924.41 o
   0   4  11    19536.24    18351.46   1600.74 o
   1   4  11     2083.80     2223.34    215.09 o
   2   4  11     8904.76     8900.44    783.93 o
   3   4  11     5495.73     6027.13    541.98 o
   4   4  11      753.80      629.27     92.23 o
   5   4  11      619.66      310.83    100.43 o
   6   4  11     2366.82     2308.34    287.05 o
   7   4  11       78.67       69.87     94.87 o
   8   4  11       24.78      -14.16    114.58 o
   9   4  11        1.25      -66.06    117.22 o
  10   4  11       29.19      -73.14    176.99 o
  11   4  11       14.43      -30.40    157.35 o
 -12   5  11     1680.77     1421.20    259.16 o
 -11   5  11      381.09      -13.36    256.52 o
 -10   5  11      483.47      658.77    315.70 o
  -9   5  11     2777.61     2286.33    300.00 o
  -8   5  11     2373.97     2826.43    351.34 o
  -7   5  11      551.84      474.33    124.97 o
  -6   5  11      314.77      256.96     99.46 o
  -5   5  11      962.29      788.79    138.13 o
  -4   5  11       40.11      -33.56     72.67 o
  -3   5  11     8751.87     8481.24    821.61 o
  -2   5  11     3295.43     3488.60    291.69 o
  -1   5  11     6088.95     6331.68    516.25 o
   0   5  11     8226.20     8510.23    822.67 o
   1   5  11      300.51      288.72     79.98 o
   2   5  11    12948.18    13335.18   1169.97 o
   3   5  11       14.83      -61.89     61.89 o
   4   5  11     5920.23     6746.77    602.78 o
   5   5  11     1031.46     1235.10    228.67 o
   6   5  11    11916.81    12024.08   1291.74 o
   7   5  11     3771.79     4468.52    512.02 o
   8   5  11     5930.76     7216.66    802.73 o
   9   5  11     3146.64     3200.37    390.60 o
  10   5  11     2082.56     2317.96    319.21 o
  11   5  11      335.86       11.49    165.54 o
 -12   6  11     2916.41     3342.12    439.56 o
 -11   6  11      117.29      232.33    156.00 o
 -10   6  11     4363.61     4311.32    710.68 o
  -9   6  11       33.50       47.70    128.67 o
  -8   6  11    14257.96    14754.23   1609.07 o
  -7   6  11       95.16       91.64     95.48 o
  -6   6  11    24475.84    23455.61   2529.83 o
  -5   6  11     1271.32      944.23    160.05 o
  -4   6  11    18507.52    18082.34   1950.80 o
  -3   6  11       54.51        8.57     81.33 o
  -2   6  11     8422.43     8306.14    915.65 o
  -1   6  11       25.41       37.35     44.03 o
   0   6  11    10629.45    10051.11    811.60 o
   1   6  11       35.80      -55.11     56.04 o
   2   6  11     4761.65     5583.66    507.16 o
   3   6  11        3.46       -8.13     63.96 o
   4   6  11     2982.15     3479.55    328.92 o
   5   6  11     1762.09     2021.38    255.21 o
   6   6  11     4171.94     4137.40    474.76 o
   7   6  11        0.91     -118.07    118.07 o
   8   6  11      127.15       21.40    135.91 o
   9   6  11        2.54     -126.52    126.52 o
  10   6  11      312.42      167.95    156.66 o
 -11   7  11      220.66       39.17    165.33 o
 -10   7  11      473.99      531.45    302.82 o
  -9   7  11      338.77      431.94    204.47 o
  -8   7  11      205.51       26.37    232.73 o
  -7   7  11       14.12      -52.02    106.64 o
  -6   7  11        2.74      -20.88    103.49 o
  -5   7  11      235.23      181.23    102.25 o
  -4   7  11       35.23      -11.59     87.61 o
  -3   7  11      171.96       31.03     91.11 o
  -2   7  11     2632.05     2938.01    351.15 o
  -1   7  11      535.12      144.92    107.28 o
   0   7  11     7994.52     7898.29    689.74 o
   1   7  11      553.76      640.02     83.09 o
   2   7  11     5747.86     6812.39    613.95 o
   3   7  11       98.88       66.86     85.03 o
   4   7  11    10234.06    11331.18    996.97 o
   5   7  11      296.66      285.42    103.65 o
   6   7  11     9570.70    10881.12   1180.21 o
   7   7  11        6.84     -109.07    109.07 o
   8   7  11     5776.02     6495.68    727.99 o
   9   7  11        7.41      -68.01    140.20 o
  10   7  11     3731.95     3342.42    416.33 o
 -11   8  11       91.46     -166.30    166.30 o
 -10   8  11     2777.54     2605.75    561.00 o
  -9   8  11      732.19      756.16    174.94 o
  -8   8  11     3641.92     4249.69    513.11 o
  -7   8  11       76.19       70.32    119.96 o
  -6   8  11     5316.72     6061.91    694.14 o
  -5   8  11      546.65      378.17    121.29 o
  -4   8  11     1445.07     1256.65    191.91 o
  -3   8  11     3294.62     3593.54    430.42 o
  -2   8  11    14171.00    14803.62   1607.41 o
  -1   8  11      381.00      397.55    131.44 o
   0   8  11    10092.96    10940.19   1046.05 o
   1   8  11     2211.78     2356.16    226.72 o
   2   8  11     4087.86     4673.01    463.69 o
   3   8  11      691.48      691.59    138.07 o
   4   8  11     2081.18     2637.67    323.57 o
   5   8  11        1.75       53.00    101.45 o
   6   8  11      570.91      684.18    148.99 o
   7   8  11       32.48      -10.59    143.16 o
   8   8  11      185.67      247.98    151.01 o
   9   8  11       22.20       81.31    148.03 o
 -10   9  11     1216.43      976.00    210.41 o
  -9   9  11        7.58     -146.60    146.60 o
  -8   9  11       67.67       12.31    136.56 o
  -7   9  11      243.24      274.73    227.34 o
  -6   9  11      124.43      117.54    114.96 o
  -5   9  11        4.52       -5.97    108.07 o
  -4   9  11      335.77      -59.35    104.80 o
  -3   9  11      502.85      325.88    123.84 o
  -2   9  11     8478.72     8241.12    918.49 o
  -1   9  11       15.47      -66.94     97.94 o
   0   9  11     5274.46     5669.46    550.52 o
   1   9  11      306.41      340.77     95.52 o
   2   9  11     2285.42     2097.44    216.29 o
   3   9  11      539.96      329.79    126.06 o
   4   9  11     7030.71     8253.41    741.52 o
   5   9  11      946.98      869.38    161.76 o
   6   9  11     6490.49     7260.74    803.88 o
   7   9  11      870.80      721.71    194.93 o
   8   9  11     4665.95     4943.30    559.49 o
  -9  10  11     1341.59     1200.48    239.04 o
  -8  10  11     3476.38     4032.27    489.97 o
  -7  10  11     3948.40     4017.57    641.68 o
  -6  10  11     5150.76     4967.19    582.59 o
  -5  10  11    10353.65    10139.31   1108.82 o
  -4  10  11     4528.02     4025.34    485.56 o
  -3  10  11     4360.09     4880.75    564.87 o
  -2  10  11     7280.43     7972.79    891.04 o
  -1  10  11      274.92      136.94    113.84 o
   0  10  11     2484.41     2532.42    361.25 o
   1  10  11      807.55      737.72    169.89 o
   2  10  11     1291.22     1075.06    259.71 o
   3  10  11      790.24      810.85    132.18 o
   4  10  11      734.44      970.66    183.09 o
   5  10  11     1310.43      920.20    214.55 o
   6  10  11       60.30      -80.30    160.64 o
   7  10  11       85.50       55.77    178.00 o
   8  10  11        0.91     -156.46    156.46 o
  -8  11  11      109.40      141.38    163.27 o
  -7  11  11      151.19      -46.41    147.16 o
  -6  11  11      124.84      111.19    141.21 o
  -5  11  11      424.67      181.58    159.56 o
  -4  11  11      580.96      803.04    235.35 o
  -3  11  11     3955.06     4262.55    503.73 o
  -2  11  11       69.24      -76.67    114.24 o
  -1  11  11     3114.72     3387.21    417.78 o
   0  11  11      667.14      986.31    187.59 o
   1  11  11     2743.04     2375.23    315.43 o
   2  11  11      861.51      839.57    191.77 o
   3  11  11     4481.66     4908.94    481.25 o
   4  11  11     1332.56     1197.19    257.24 o
   5  11  11     2636.04     2411.70    309.61 o
   6  11  11     1282.09     1210.88    257.44 o
  -6  12  11      260.24      274.66    257.91 o
  -5  12  11     4594.83     4940.54    583.51 o
  -4  12  11     1915.15     1667.37    303.23 o
  -3  12  11     1490.56     1571.07    247.69 o
  -2  12  11      313.25      138.14    169.86 o
  -1  12  11     3388.75     3424.29    421.76 o
   0  12  11     1238.70      984.56    196.65 o
   1  12  11     2097.79     2635.26    341.09 o
   2  12  11      585.87      174.51    141.43 o
   3  12  11     1186.05     1417.64    235.43 o
   4  12  11      118.15       96.51    110.34 o
   5  12  11     1266.25      789.61    234.31 o
  -4  13  11       61.83       23.43    156.48 o
  -3  13  11      878.74      574.78    241.33 o
  -2  13  11        5.65      -81.61    147.86 o
  -1  13  11     1095.18      662.71    310.13 o
   0  13  11      139.83       69.63    164.64 o
   1  13  11     2777.13     2650.64    372.47 o
   2  13  11       71.59      -82.54    142.54 o
   3  13  11     2895.62     2447.11    600.02 o
 -12   0  12     4964.84     5902.08    966.23 o
 -10   0  12    13203.26    13834.96   2110.47 o
  -8   0  12     7420.57     9312.66   1160.46 o
  -6   0  12     1658.80     1651.69    332.73 o
  -4   0  12     6121.15     6374.01    796.18 o
  -2   0  12    34182.15    36714.80   3841.05 o
   0   0  12     6814.09     6113.67    772.60 o
   2   0  12    14626.18    13977.83   1735.30 o
   4   0  12     4622.13     5377.83    841.48 o
   6   0  12        5.19       13.59    127.12 o
   8   0  12      171.35      207.51    160.37 o
  10   0  12       27.48     -148.16    333.20 o
 -13   1  12       99.33       57.80    274.26 o
 -12   1  12      347.04       71.01    162.52 o
 -11   1  12       53.59      177.20    148.99 o
 -10   1  12      494.26      644.10    141.62 o
  -9   1  12      733.08      777.81    139.13 o
  -8   1  12      401.75      367.76    102.45 o
  -7   1  12      775.86      843.27    117.91 o
  -6   1  12      510.25      435.79     80.90 o
  -5   1  12      194.83      132.69     57.37 o
  -4   1  12     5973.89     5767.64    512.71 o
  -3   1  12        3.80      -19.63     44.28 o
  -2   1  12     4794.59     4803.41    393.44 o
  -1   1  12      710.15      694.09    107.16 o
   0   1  12    11888.84    11176.67    982.27 o
   1   1  12     1259.28     1183.07    137.03 o
   2   1  12    22398.19    20258.21   1766.46 o
   3   1  12      545.41      473.66     78.94 o
   4   1  12    24137.64    24839.46   2359.58 o
   5   1  12     1068.38      992.39    148.85 o
   6   1  12    10709.18    10351.93   1116.01 o
   7   1  12      325.75      340.41    129.92 o
   8   1  12     6976.12     7845.86    857.29 o
   9   1  12       52.12      -76.82    123.26 o
  10   1  12     5150.90     4328.49    518.65 o
  11   1  12      395.26       -2.80    158.79 o
 -13   2  12      475.70      472.11    218.83 o
 -12   2  12     1623.56     1525.87    292.74 o
 -11   2  12       59.63     -152.14    164.21 o
 -10   2  12     6192.30     7001.82    694.89 o
  -9   2  12      742.04      663.75    129.94 o
  -8   2  12     7740.39     9502.59    921.20 o
  -7   2  12     3291.33     3776.33    386.95 o
  -6   2  12    10720.50    10832.30   1046.70 o
  -5   2  12    10201.32     9788.44    864.60 o
  -4   2  12    25639.32    24942.05   2171.52 o
  -3   2  12     3676.67     3728.20    341.24 o
  -2   2  12    20185.20    20256.68   1611.78 o
  -1   2  12       52.79      -20.80     48.91 o
   0   2  12     3071.40     3349.04    309.02 o
   1   2  12    11092.66    11565.16   1017.13 o
   2   2  12     9550.14     9494.43    833.80 o
   3   2  12      946.57      907.79    110.08 o
   4   2  12     2680.88     2653.33    250.11 o
   5   2  12      190.69      127.16     82.97 o
   6   2  12     1613.68     1507.11    210.18 o
   7   2  12        0.19        8.65     98.61 o
   8   2  12       73.08      -81.37    105.63 o
   9   2  12      840.13      521.97    169.24 o
  10   2  12      606.64      556.41    223.41 o
  11   2  12      363.37      202.52    166.51 o
 -12   3  12      505.04      361.83    177.83 o
 -11   3  12       27.97       81.56    145.69 o
 -10   3  12      185.07       77.95    133.14 o
  -9   3  12      688.09      476.35    142.03 o
  -8   3  12      327.19      168.14    145.29 o
  -7   3  12       33.73     -112.16    112.16 o
  -6   3  12      692.03      498.14     99.18 o
  -5   3  12      299.39      228.03     92.46 o
  -4   3  12      343.69      294.52     61.36 o
  -3   3  12     6059.95     6503.58    579.70 o
  -2   3  12     3476.10     3792.16    311.18 o
  -1   3  12     1830.94     1951.56    203.92 o
   0   3  12     2524.54     2688.17    252.20 o
   1   3  12     2085.98     2236.73    215.00 o
   2   3  12     7044.02     6798.49    604.38 o
   3   3  12     3965.72     4157.25    379.13 o
   4   3  12    13083.93    12937.08   1133.58 o
   5   3  12     3094.33     2947.64    345.91 o
   6   3  12     1919.04     2053.04    257.88 o
   7   3  12     9290.51    10998.10   1192.70 o
   8   3  12     5894.20     6073.41    681.70 o
   9   3  12     1719.87     1516.88    284.11 o
  10   3  12     2975.76     2706.60    357.68 o
  11   3  12     1802.85     1675.18    336.93 o
 -12   4  12      971.67     1245.37    245.46 o
 -11   4  12     3214.08     3693.11    457.98 o
 -10   4  12     4261.77     4686.14    621.51 o
  -9   4  12     4514.50     4671.41    603.14 o
  -8   4  12     4365.91     4450.35    524.17 o
  -7   4  12     5503.59     6062.92    680.16 o
  -6   4  12     6618.23     6868.86    765.77 o
  -5   4  12     8827.65     9372.36    911.66 o
  -4   4  12    13388.85    13039.62   1243.44 o
  -3   4  12     5328.01     5894.41    578.43 o
  -2   4  12     4852.51     5260.58    432.58 o
  -1   4  12     7048.43     7479.44    602.27 o
   0   4  12     2749.23     2988.92    273.91 o
   1   4  12    15225.72    15136.76   1326.57 o
   2   4  12     2975.44     3392.90    314.69 o
   3   4  12     2473.72     2808.31    305.53 o
   4   4  12      291.00      245.83     74.54 o
   5   4  12     1303.45     1240.77    171.71 o
   6   4  12     1623.31     1279.92    192.08 o
   7   4  12       26.74      -94.29     94.29 o
   8   4  12      144.86      -75.42    118.28 o
   9   4  12        5.86     -118.42    125.77 o
  10   4  12       11.18     -134.26    134.26 o
  11   4  12      126.98     -141.40    257.49 o
 -12   5  12      542.24      360.01    194.18 o
 -11   5  12      462.75      101.62    186.98 o
 -10   5  12      667.48      626.43    174.58 o
  -9   5  12      154.38      240.34    131.67 o
  -8   5  12      156.45      134.16    120.62 o
  -7   5  12      306.18      365.75    115.72 o
  -6   5  12       83.26       63.76     93.81 o
  -5   5  12     2380.24     2000.59    282.41 o
  -4   5  12     3965.05     4610.54    522.88 o
  -3   5  12     6541.63     7084.38    685.13 o
  -2   5  12     2424.58     2954.35    270.99 o
  -1   5  12     3853.48     4172.97    346.24 o
   0   5  12      914.77      821.22    111.02 o
   1   5  12    14809.10    15166.93   1329.27 o
   2   5  12     1083.78     1112.95    181.35 o
   3   5  12     3990.73     4401.84    397.41 o
   4   5  12     1141.44     1089.08    130.05 o
   5   5  12    13324.37    13484.80   1443.73 o
   6   5  12     1160.89     1343.44    196.21 o
   7   5  12     7453.90     9130.59   1005.47 o
   8   5  12     4684.32     5186.78    589.93 o
   9   5  12     2743.97     2733.21    352.01 o
  10   5  12     1369.94     1127.23    215.89 o
 -11   6  12     4543.11     4426.16    541.56 o
 -10   6  12      253.35      130.31    147.96 o
  -9   6  12     5089.09     6531.31    750.18 o
  -8   6  12       37.96     -148.48    164.57 o
  -7   6  12    12746.89    12589.65   1374.11 o
  -6   6  12     1008.35      963.07    168.04 o
  -5   6  12    24057.50    23194.86   2504.98 o
  -4   6  12        5.46      176.49     96.17 o
  -3   6  12    12964.05    12649.59   1373.26 o
  -2   6  12     1884.87     1622.08    218.55 o
  -1   6  12    15406.38    15263.38   1217.57 o
   0   6  12        2.99      -46.88     46.88 o
   1   6  12     3742.50     4312.02    387.68 o
   2   6  12      100.80       29.30     64.59 o
   3   6  12     3625.60     3878.06    353.82 o
   4   6  12       32.54      -69.20     69.20 o
   5   6  12     3650.26     4245.58    483.07 o
   6   6  12      189.07      365.14    122.40 o
   7   6  12       10.53     -101.50    101.50 o
   8   6  12       70.73       76.07    131.50 o
   9   6  12      401.58      227.76    146.90 o
  10   6  12        0.38       88.18    164.53 o
 -11   7  12      955.03      790.83    211.14 o
 -10   7  12       35.33     -161.45    161.45 o
  -9   7  12       82.11      140.38    139.38 o
  -8   7  12       25.21      172.75    129.19 o
  -7   7  12        8.23      -39.25    116.83 o
  -6   7  12        0.23      -92.33    138.23 o
  -5   7  12      159.75      -15.56    107.26 o
  -4   7  12      456.27      348.21    114.66 o
  -3   7  12     2019.07     1775.70    232.23 o
  -2   7  12     1305.04     1348.76    191.99 o
  -1   7  12     6986.46     6643.76    627.76 o
   0   7  12      618.06      714.52    100.20 o
   1   7  12     8315.33     9571.11    774.63 o
   2   7  12       16.37      -67.26     67.26 o
   3   7  12     7476.02     8716.46    775.12 o
   4   7  12      237.32      144.56    101.88 o
   5   7  12    13231.98    13457.61   1443.70 o
   6   7  12      618.31      428.89    143.93 o
   7   7  12     5073.10     5986.25    673.54 o
   8   7  12       23.19       35.24    139.34 o
   9   7  12     3869.04     4099.08    493.89 o
 -10   8  12      138.22     -151.78    151.78 o
  -9   8  12     3411.28     3922.74    479.22 o
  -8   8  12     1890.20     2071.37    296.87 o
  -7   8  12     3685.18     3187.73    397.68 o
  -6   8  12       28.10     -109.67    109.67 o
  -5   8  12     7675.79     8172.76    914.95 o
  -4   8  12     2168.41     1943.43    261.48 o
  -3   8  12     5133.42     6003.64    666.27 o
  -2   8  12      111.77       40.97    102.39 o
  -1   8  12     8164.71     8924.82    982.58 o
   0   8  12      398.89      376.13     97.97 o
   1   8  12     1648.97     1541.78    184.40 o
   2   8  12     2369.19     2378.57    294.69 o
   3   8  12     1680.89     1858.06    229.10 o
   4   8  12       52.87      -11.28     81.92 o
   5   8  12      476.45      508.32    136.49 o
   6   8  12       14.93     -133.61    133.61 o
   7   8  12      201.60      144.50    135.12 o
   8   8  12       92.65      -88.43    142.01 o
   9   8  12       12.91     -150.13    150.13 o
 -10   9  12        7.22      -37.44    179.11 o
  -9   9  12      120.19      -99.74    147.52 o
  -8   9  12       10.06      -78.77    156.81 o
  -7   9  12       88.05      105.46    134.58 o
  -6   9  12      603.93      513.31    175.47 o
  -5   9  12       83.52      197.62    132.32 o
  -4   9  12      384.05      324.48    127.07 o
  -3   9  12     1719.35     1365.19    210.71 o
  -2   9  12     3737.98     4164.66    485.11 o
  -1   9  12     7932.99     8469.08    943.48 o
   0   9  12       14.06      -14.32    132.24 o
   1   9  12     2623.62     2558.62    279.60 o
   2   9  12     1341.48     1191.70    158.19 o
   3   9  12     5824.78     7938.58    880.52 o
   4   9  12      238.46      290.96    116.97 o
   5   9  12     6351.75     7585.70    834.19 o
   6   9  12      947.12     1127.55    197.14 o
   7   9  12     3694.00     3979.63    476.34 o
   8   9  12     1649.82     1753.55    267.43 o
  -9  10  12     2199.15     2306.06    439.55 o
  -8  10  12     3353.42     3349.62    422.94 o
  -7  10  12     3479.00     3255.09    561.07 o
  -6  10  12     4525.68     4504.11    539.88 o
  -5  10  12     4111.32     4284.48    506.00 o
  -4  10  12     6063.97     5974.56    690.69 o
  -3  10  12     5522.95     6138.48    709.38 o
  -2  10  12     2708.76     2865.54    359.69 o
  -1  10  12     2604.57     2254.01    290.21 o
   0  10  12      820.67      803.18    167.62 o
   1  10  12     2484.78     2073.09    236.21 o
   2  10  12       80.27      -91.20     91.20 o
   3  10  12      898.38      765.28    180.13 o
   4  10  12      407.49      535.98    184.65 o
   5  10  12       11.59       24.18    155.53 o
   6  10  12       51.86     -166.36    166.36 o
   7  10  12        6.76     -122.92    195.52 o
  -7  11  12      143.00     -109.03    160.12 o
  -6  11  12       86.61       51.13    240.55 o
  -5  11  12       54.05       66.95    142.23 o
  -4  11  12      414.23      111.68    138.42 o
  -3  11  12        3.76      -60.43    126.50 o
  -2  11  12     1902.68     1728.51    253.07 o
  -1  11  12      184.69      -50.25    129.12 o
   0  11  12     1709.03     2129.09    363.83 o
   1  11  12      428.16      393.37    147.09 o
   2  11  12     3894.92     3863.63    403.03 o
   3  11  12     2063.50     2002.77    237.59 o
   4  11  12     2113.10     2142.57    254.96 o
   5  11  12     1842.39     1311.05    233.42 o
   6  11  12     4034.85     4000.23    572.27 o
  -6  12  12     2601.96     2751.13    367.18 o
  -5  12  12      588.99      329.63    172.58 o
  -4  12  12     1853.28     1813.44    285.79 o
  -3  12  12     1035.00      823.44    219.08 o
  -2  12  12     3970.95     4058.80    487.72 o
  -1  12  12      386.83      549.69    165.36 o
   0  12  12     2938.67     3040.16    382.82 o
   1  12  12      679.63      609.55    169.32 o
   2  12  12      839.74      941.71    166.11 o
   3  12  12      384.84      255.22    122.35 o
   4  12  12      893.73      741.35    185.10 o
  -4  13  12       93.40       50.48    158.57 o
  -3  13  12       26.74      102.11    154.50 o
  -2  13  12     1267.53     1239.83    236.54 o
  -1  13  12      128.55      -88.63    149.64 o
   0  13  12     2464.83     2385.20    334.75 o
   1  13  12       64.90      129.01    205.93 o
   2  13  12     2846.08     2695.98    409.33 o
 -11   0  13     1663.87     2982.46    550.97 o
  -9   0  13    11100.27    10559.04   1621.61 o
  -7   0  13     6471.43     6931.26    879.43 o
  -5   0  13     6738.38     7702.75    971.17 o
  -3   0  13    22564.45    22389.25   2346.79 o
  -1   0  13     9855.47     9492.31   1179.04 o
   1   0  13     8823.26     7494.22    940.59 o
   3   0  13    11263.14    11536.10   1437.23 o
   5   0  13     1209.65     1201.79    250.27 o
   7   0  13     1461.41     1238.80    280.33 o
   9   0  13       15.10      119.58    185.55 o
  11   0  13      774.01      213.90    248.04 o
 -12   1  13        5.18       90.28    177.43 o
 -11   1  13      386.66      302.39    153.02 o
 -10   1  13       71.13       70.85    127.89 o
  -9   1  13      649.71      615.53    133.89 o
  -8   1  13      170.78       64.90     94.79 o
  -7   1  13       74.98      -80.97     80.97 o
  -6   1  13      405.75      192.50     91.22 o
  -5   1  13       86.82       73.75    100.83 o
  -4   1  13      299.21      211.35     68.69 o
  -3   1  13     5495.57     5459.09    413.56 o
  -2   1  13      124.60       48.98     46.23 o
  -1   1  13    12100.98    11245.86    985.79 o
   0   1  13       84.14       49.19     56.68 o
   1   1  13    14923.20    13614.25   1192.14 o
   2   1  13     2477.10     2533.62    242.35 o
   3   1  13    12807.38    12130.77   1067.84 o
   4   1  13       80.41       68.54     76.34 o
   5   1  13    16098.99    15567.13   1659.57 o
   6   1  13     2675.52     2506.22    311.09 o
   7   1  13     6522.04     6652.01    744.37 o
   8   1  13     1615.59     1625.38    235.47 o
   9   1  13     5480.08     5992.01    679.17 o
  10   1  13       13.19      364.42    159.92 o
  11   1  13     3596.85     3842.47    476.21 o
 -12   2  13      676.20     1392.37    276.88 o
 -11   2  13     1634.80     1668.69    302.05 o
 -10   2  13     1501.97     1424.48    227.98 o
  -9   2  13     6689.06     8930.87    859.57 o
  -8   2  13      649.21      757.05    132.63 o
  -7   2  13     4741.30     5852.39    585.54 o
  -6   2  13     3389.70     3629.18    368.81 o
  -5   2  13    11876.48    11861.22   1138.81 o
  -4   2  13     5392.39     5891.51    530.74 o
  -3   2  13    20827.76    20070.56   1604.87 o
  -2   2  13     2484.48     2606.17    223.56 o
  -1   2  13     8993.19     8095.29    714.27 o
   0   2  13     2322.56     2489.45    237.79 o
   1   2  13     4783.85     5703.19    508.07 o
   2   2  13     1209.24     1045.33    132.70 o
   3   2  13     5976.18     6389.69    567.88 o
   4   2  13       37.85      -14.89     80.56 o
   5   2  13     2587.49     2901.07    347.71 o
   6   2  13      125.11       -7.44     97.38 o
   7   2  13      115.15      -43.73    104.48 o
   8   2  13       65.56      139.75    120.11 o
   9   2  13        2.80      -74.19    189.49 o
  10   2  13      411.49       75.19    144.59 o
  11   2  13      524.11      355.76    183.02 o
 -12   3  13      535.57      196.32    204.64 o
 -11   3  13      485.20      257.81    161.20 o
 -10   3  13        2.05       -1.73    131.73 o
  -9   3  13       69.96     -121.00    121.00 o
  -8   3  13       40.38      -76.66    111.47 o
  -7   3  13      349.08      414.34    104.63 o
  -6   3  13       52.88       62.81     89.50 o
  -5   3  13     1609.68     1423.86    171.52 o
  -4   3  13     1350.36     1593.18    185.19 o
  -3   3  13     2808.57     2765.46    250.00 o
  -2   3  13      273.67      156.82     50.38 o
  -1   3  13     3340.00     3437.63    338.02 o
   0   3  13     4203.56     4386.27    395.92 o
   1   3  13     6206.61     6142.68    550.58 o
   2   3  13     2103.99     2214.44    218.72 o
   3   3  13     4750.74     4981.84    455.69 o
   4   3  13     1026.63      869.96    141.84 o
   5   3  13     6347.10     7095.47    778.86 o
   6   3  13    12022.70    11543.34   1425.18 o
   7   3  13     5069.37     5512.78    623.47 o
   8   3  13     7001.70     7887.75    858.14 o
   9   3  13     4387.38     4391.76    518.30 o
  10   3  13     1694.30     1430.06    237.98 o
  11   3  13     1760.56     1419.66    255.30 o
 -12   4  13     2898.15     2987.88    400.50 o
 -11   4  13     1842.67     2107.48    490.57 o
 -10   4  13     3581.90     3773.62    468.31 o
  -9   4  13     4189.29     4523.64    571.85 o
  -8   4  13     7158.13     7914.68    886.49 o
  -7   4  13     6219.45     5670.96    646.50 o
  -6   4  13     7845.98     7876.96    870.77 o
  -5   4  13     6781.27     6527.34    730.77 o
  -4   4  13     5607.47     5824.44    575.07 o
  -3   4  13     6058.63     6295.11    616.33 o
  -2   4  13     2944.56     3195.55    266.62 o
  -1   4  13     4941.80     5619.18    462.00 o
   0   4  13     6655.04     7445.87    663.74 o
   1   4  13     1186.72     1230.39    148.03 o
   2   4  13     3642.15     4066.04    374.96 o
   3   4  13      588.53      507.59    122.63 o
   4   4  13      501.78      365.34    102.66 o
   5   4  13      460.97      410.83    129.73 o
   6   4  13     2031.42     2160.92    274.39 o
   7   4  13        1.25       61.81    114.39 o
   8   4  13      401.99      570.93    150.89 o
   9   4  13       18.40     -106.87    130.08 o
  10   4  13      124.37     -103.05    186.74 o
 -12   5  13      674.31      456.45    312.37 o
 -11   5  13      139.48      -82.35    161.59 o
 -10   5  13      142.82      227.56    162.95 o
  -9   5  13      270.25       97.33    129.57 o
  -8   5  13       21.00      -79.97    115.28 o
  -7   5  13       25.46      -55.03    110.28 o
  -6   5  13     1399.74     1056.11    175.07 o
  -5   5  13      241.20       66.46     93.95 o
  -4   5  13      268.51      129.18     84.27 o
  -3   5  13       93.34       93.61    113.99 o
  -2   5  13     7237.53     7425.38    654.68 o
  -1   5  13     2274.28     2246.98    196.43 o
   0   5  13    10577.32     9988.64    963.67 o
   1   5  13      849.80      931.99    132.46 o
   2   5  13    10791.84     9879.91    875.80 o
   3   5  13     2626.92     2916.39    284.22 o
   4   5  13     7196.88     8773.29    946.63 o
   5   5  13       26.09       36.54     94.46 o
   6   5  13     9889.32    11029.36   1190.50 o
   7   5  13     2913.38     3195.23    533.21 o
   8   5  13     5624.80     6054.54    687.18 o
   9   5  13     1220.58      762.46    184.53 o
  10   5  13     3018.80     3624.49    455.63 o
 -11   6  13       53.26     -113.36    170.13 o
 -10   6  13     3271.78     3927.34    497.56 o
  -9   6  13      194.71       96.14    137.83 o
  -8   6  13     6510.79     7376.55    834.55 o
  -7   6  13     2771.59     2653.79    388.56 o
  -6   6  13    11523.57    11818.94   1288.06 o
  -5   6  13       76.68      -93.55     93.55 o
  -4   6  13    14560.01    13981.18   1520.43 o
  -3   6  13       94.22      121.98     97.02 o
  -2   6  13    12000.82    12515.22   1360.28 o
  -1   6  13      201.79      215.30    125.80 o
   0   6  13     9770.91     9626.59    778.30 o
   1   6  13       11.89      -36.61     64.43 o
   2   6  13     1520.26     1475.51    161.96 o
   3   6  13       10.83      -23.32     72.56 o
   4   6  13     1702.07     1690.13    281.08 o
   5   6  13      495.21      541.64    131.67 o
   6   6  13      854.69      900.04    234.13 o
   7   6  13        4.93     -114.36    114.36 o
   8   6  13        4.51      -32.05    128.96 o
   9   6  13       30.61     -150.33    150.33 o
 -11   7  13      114.61      150.45    172.70 o
 -10   7  13      773.67      594.86    189.31 o
  -9   7  13       73.44     -137.91    137.91 o
  -8   7  13       18.97      -69.65    126.52 o
  -7   7  13       25.49       88.41    118.36 o
  -6   7  13      275.85      366.69    190.82 o
  -5   7  13      322.19      207.48    109.26 o
  -4   7  13      917.11      531.66    131.01 o
  -3   7  13     1585.07     1543.05    215.11 o
  -2   7  13     2581.31     2352.10    298.90 o
  -1   7  13      356.33      273.13    142.60 o
   0   7  13    11362.02    11373.85   1087.89 o
   1   7  13      187.68      248.30     74.52 o
   2   7  13    10261.37    10935.97    965.04 o
   3   7  13       33.47       18.49     96.54 o
   4   7  13     8331.17     9806.79   1062.60 o
   5   7  13       79.60      106.58    104.86 o
   6   7  13     5019.54     5048.47    580.28 o
   7   7  13       44.04      104.61    152.97 o
   8   7  13     3650.40     4119.29    547.37 o
   9   7  13        6.43     -124.15    139.96 o
 -10   8  13     3473.28     3499.16    445.22 o
  -9   8  13      525.46      505.47    173.32 o
  -8   8  13     5313.20     5246.54    623.52 o
  -7   8  13      117.26      173.04    132.87 o
  -6   8  13     6576.84     8335.33    936.19 o
  -5   8  13     1084.88      944.20    176.52 o
  -4   8  13     4994.71     5838.22    669.94 o
  -3   8  13      367.60      230.88    116.92 o
  -2   8  13     6011.67     7540.45    836.47 o
  -1   8  13      477.35      317.99    100.38 o
   0   8  13     5720.67     6237.59    612.93 o
   1   8  13      601.03      502.19    107.31 o
   2   8  13     1849.67     2109.96    273.53 o
   3   8  13       30.19      -12.81     96.49 o
   4   8  13      880.49     1051.68    196.25 o
   5   8  13        0.26      -60.49    111.65 o
   6   8  13        7.16     -103.69    116.98 o
   7   8  13        2.02     -124.62    124.62 o
   8   8  13       53.92     -152.26    152.26 o
  -9   9  13       29.93     -161.44    161.44 o
  -8   9  13       23.76     -112.38    150.53 o
  -7   9  13      109.64      120.29    139.93 o
  -6   9  13       41.36       24.94    128.74 o
  -5   9  13      259.36      407.15    143.82 o
  -4   9  13      238.90      218.82    123.65 o
  -3   9  13      989.20      955.17    180.20 o
  -2   9  13     2286.31     2307.71    323.42 o
  -1   9  13     1314.78      988.29    185.62 o
   0   9  13     4972.65     5360.08    533.18 o
   1   9  13      390.43      236.21     93.86 o
   2   9  13     6320.88     7172.17    701.40 o
   3   9  13      558.93      344.41    168.61 o
   4   9  13     3124.25     3992.61    668.44 o
   5   9  13     1291.46     1773.97    295.99 o
   6   9  13     2267.17     2943.94    363.20 o
   7   9  13      851.76      968.37    189.25 o
   8   9  13     3205.07     3043.84    398.38 o
  -8  10  13     2472.89     2978.98    394.04 o
  -7  10  13     3889.66     4233.86    506.70 o
  -6  10  13     4187.79     4544.27    547.43 o
  -5  10  13     2497.89     2680.83    347.01 o
  -4  10  13     3509.34     3372.16    421.55 o
  -3  10  13     5936.21     5802.34    654.59 o
  -2  10  13     5683.02     5528.42    638.92 o
  -1  10  13     1334.93     1046.60    196.28 o
   0  10  13     3441.67     3678.53    499.79 o
   1  10  13      170.99       15.33    101.36 o
   2  10  13     2252.98     2025.48    245.76 o
   3  10  13       65.69       13.64     93.98 o
   4  10  13       24.71     -258.22    258.22 o
   5  10  13      373.34      121.13    216.48 o
   6  10  13       43.52     -171.23    171.23 o
   7  10  13      207.59     -116.70    196.65 o
  -7  11  13       20.70       -3.61    167.63 o
  -6  11  13      728.70      497.91    175.63 o
  -5  11  13       19.79        9.91    153.59 o
  -4  11  13       80.03       14.15    134.04 o
  -3  11  13      838.95      458.46    158.29 o
  -2  11  13      385.97      361.16    152.49 o
  -1  11  13     1999.20     1849.89    271.25 o
   0  11  13      430.81      531.59    157.26 o
   1  11  13     2882.72     2755.24    306.27 o
   2  11  13      987.52      770.50    143.85 o
   3  11  13     3846.43     3700.49    457.92 o
   4  11  13     2501.09     3102.34    517.58 o
   5  11  13     3497.49     3918.23    585.28 o
  -5  12  13     2944.92     2688.90    370.92 o
  -4  12  13      789.70      511.12    178.08 o
  -3  12  13     2757.51     2922.52    384.84 o
  -2  12  13      459.07      207.05    234.06 o
  -1  12  13     4348.45     4658.03    558.03 o
   0  12  13      240.05       -4.39    148.82 o
   1  12  13      670.04      605.49    227.06 o
   2  12  13      680.50      934.83    166.95 o
   3  12  13     1314.06     1412.81    266.37 o
   4  12  13       70.48      -18.63    138.44 o
  -2  13  13       10.48     -161.43    161.43 o
  -1  13  13     1468.11     1558.95    272.53 o
   0  13  13      262.30      184.86    165.27 o
   1  13  13     3395.59     3026.06    590.52 o
 -12   0  14     2700.11     3912.12    675.47 o
 -10   0  14     8804.17    11242.25   1745.47 o
  -8   0  14    11988.29    12750.79   1919.27 o
  -6   0  14     9373.36     9440.28   1185.09 o
  -4   0  14    14453.24    13272.42   1651.57 o
  -2   0  14    12225.63    12221.25   1289.92 o
   0   0  14     7418.19     6834.19    858.29 o
   2   0  14     8612.94     7879.69    990.68 o
   4   0  14      132.67       57.87    116.67 o
   6   0  14      174.66      154.39    136.35 o
   8   0  14       97.54       18.19    177.68 o
  10   0  14      709.31      118.73    216.48 o
 -12   1  14      454.54      -27.23    186.25 o
 -11   1  14      379.91      346.84    166.70 o
 -10   1  14       40.06      155.71    134.02 o
  -9   1  14      103.57     -123.07    123.07 o
  -8   1  14        6.07       81.20    122.66 o
  -7   1  14      492.91      424.60    139.56 o
  -6   1  14      219.73      121.45     82.86 o
  -5   1  14     3103.44     3313.78    315.53 o
  -4   1  14      888.64      807.74    102.52 o
  -3   1  14        4.92      -41.37     41.37 o
  -2   1  14    10050.17     9726.49    782.51 o
  -1   1  14       17.85      -73.41     73.41 o
   0   1  14    13023.75    12352.53   1086.30 o
   1   1  14      395.52      348.61     72.58 o
   2   1  14    19073.46    17727.13   1553.09 o
   3   1  14      329.09      404.82     78.25 o
   4   1  14     8839.95     8955.82    963.35 o
   5   1  14     5726.02     6012.56    664.60 o
   6   1  14     9828.95    10526.84   1143.15 o
   7   1  14     1099.90     1244.59    271.42 o
   8   1  14     5678.92     6210.46    695.09 o
   9   1  14      579.28      476.58    169.24 o
  10   1  14     6344.53     6435.80    739.52 o
 -12   2  14     2293.51     3355.16    497.81 o
 -11   2  14      968.12      923.95    242.08 o
 -10   2  14     6075.69     9115.40   1471.94 o
  -9   2  14     2129.45     2731.12    455.75 o
  -8   2  14     5049.91     5741.92    579.54 o
  -7   2  14      793.47      964.41    146.97 o
  -6   2  14     6701.65     7129.97    701.62 o
  -5   2  14     3760.18     4145.09    417.57 o
  -4   2  14     7512.16     8213.46    727.86 o
  -3   2  14     1525.27     1493.62    131.27 o
  -2   2  14    16723.95    16668.75   1332.17 o
  -1   2  14     1385.24     1483.50    156.19 o
   0   2  14     4530.48     4777.74    435.23 o
   1   2  14       10.24      -52.23     58.90 o
   2   2  14      897.97      882.28    113.96 o
   3   2  14        4.93       -2.53     61.72 o
   4   2  14        9.44      154.35     95.80 o
   5   2  14      231.01       92.22     96.19 o
   6   2  14      469.14      473.81    129.15 o
   7   2  14      111.31      227.39    120.66 o
   8   2  14       44.58     -118.57    120.87 o
   9   2  14      538.87      244.21    139.93 o
  10   2  14      237.09      213.65    244.37 o
 -12   3  14      545.99      461.84    228.55 o
 -11   3  14      105.68      -93.21    174.23 o
 -10   3  14        2.85     -137.98    137.98 o
  -9   3  14      390.70       -0.05    126.18 o
  -8   3  14        0.00       -9.69    110.03 o
  -7   3  14      141.10      216.54    133.68 o
  -6   3  14      470.59      274.90    142.52 o
  -5   3  14      246.53      169.23     80.68 o
  -4   3  14     4593.50     4554.70    458.07 o
  -3   3  14     1727.33     1466.31    172.61 o
  -2   3  14     2347.99     2163.28    193.39 o
  -1   3  14     1098.73     1192.14    147.26 o
   0   3  14     2052.11     2347.48    222.23 o
   1   3  14     5114.80     5843.88    516.27 o
   2   3  14     7505.72     7217.53    644.06 o
   3   3  14     1666.01     1537.82    163.04 o
   4   3  14    13682.04    13408.41   1422.62 o
   5   3  14     6209.36     6676.42    738.97 o
   6   3  14     6727.97     6905.63    750.11 o
   7   3  14     5981.71     6712.34    744.82 o
   8   3  14     5029.42     5049.58    580.93 o
   9   3  14     1150.28      911.29    195.16 o
  10   3  14     3125.42     3436.86    442.88 o
 -12   4  14      335.50      236.05    224.48 o
 -11   4  14     4079.09     4036.69    503.27 o
 -10   4  14     2564.35     2503.62    334.25 o
  -9   4  14     5716.75     6489.58    743.29 o
  -8   4  14     4419.98     4428.66    527.20 o
  -7   4  14     4092.84     3910.50    466.97 o
  -6   4  14    11626.73    11194.43   1224.96 o
  -5   4  14     9668.25     8989.45    994.31 o
  -4   4  14     1541.49     1580.31    181.15 o
  -3   4  14     1833.49     1888.07    205.35 o
  -2   4  14    10906.96    10863.56    873.75 o
  -1   4  14     2911.58     3564.51    296.22 o
   0   4  14     3761.61     4565.46    416.70 o
   1   4  14     6415.93     7355.53    652.29 o
   2   4  14      867.37     1025.47    126.74 o
   3   4  14     2613.46     2584.98    252.42 o
   4   4  14      392.66      287.32    116.80 o
   5   4  14     1159.78      927.58    162.44 o
   6   4  14      284.72      255.97    142.61 o
   7   4  14       13.39     -109.46    109.46 o
   8   4  14      365.13      280.79    213.89 o
   9   4  14      656.87      427.82    157.25 o
  10   4  14      114.01     -157.69    157.69 o
 -11   5  14      600.87      332.61    182.67 o
 -10   5  14      260.22      500.58    175.84 o
  -9   5  14      112.71        0.31    136.02 o
  -8   5  14      349.94      126.88    123.42 o
  -7   5  14      320.96       30.77    143.62 o
  -6   5  14       37.15      -73.12    103.00 o
  -5   5  14      218.92       80.90    100.39 o
  -4   5  14     1143.49     1000.30    170.80 o
  -3   5  14     5688.52     5832.96    651.57 o
  -2   5  14      960.54      814.31    141.53 o
  -1   5  14    10107.73     9649.27    837.01 o
   0   5  14     2424.46     2783.20    291.85 o
   1   5  14    12024.51    12333.24   1085.48 o
   2   5  14      884.18      854.37    113.30 o
   3   5  14     7170.72     7789.15    701.02 o
   4   5  14     2532.35     2794.21    337.77 o
   5   5  14     8320.90     9519.35   1024.33 o
   6   5  14      258.16      -31.32    112.37 o
   7   5  14     8966.57    10064.70   1084.11 o
   8   5  14      842.12     1129.72    201.84 o
   9   5  14     3975.43     3765.02    463.09 o
 -11   6  14     3663.45     3767.64    482.98 o
 -10   6  14      412.02      299.69    179.97 o
  -9   6  14     4084.10     5698.69    783.27 o
  -8   6  14      517.73      297.76    136.77 o
  -7   6  14     3315.95     3966.99    478.84 o
  -6   6  14     1622.20     1343.76    207.65 o
  -5   6  14    13893.08    14033.50   1528.95 o
  -4   6  14      324.44      306.99    159.85 o
  -3   6  14    11478.92    11087.65   1212.60 o
  -2   6  14      703.01      572.29    108.25 o
  -1   6  14     6983.23     8250.64    799.14 o
   0   6  14      188.61       59.11     76.73 o
   1   6  14     6992.46     7640.84    682.34 o
   2   6  14     1398.17     1450.26    177.84 o
   3   6  14       93.35       17.63     75.52 o
   4   6  14        4.30       -0.72     91.45 o
   5   6  14      440.77      354.74    118.19 o
   6   6  14        0.20      -91.23    128.62 o
   7   6  14       12.04      -61.69    121.43 o
   8   6  14      340.14       76.28    233.43 o
   9   6  14        8.32     -179.66    179.66 o
 -10   7  14      214.09      180.47    159.73 o
  -9   7  14      197.76      158.39    147.93 o
  -8   7  14        1.83     -112.91    126.64 o
  -7   7  14      266.16       57.66    129.47 o
  -6   7  14        3.03      -57.53    111.92 o
  -5   7  14      129.15      110.42    116.85 o
  -4   7  14      158.41      104.62    106.68 o
  -3   7  14     6372.06     7783.64    871.54 o
  -2   7  14      175.52       23.28     96.46 o
  -1   7  14     5099.61     5478.54    545.37 o
   0   7  14     2464.07     2540.24    272.06 o
   1   7  14    11996.41    12523.76   1201.05 o
   2   7  14       47.14      -67.44    102.71 o
   3   7  14     8953.24    10020.26    884.48 o
   4   7  14      126.88       14.90    175.04 o
   5   7  14     4619.34     4676.39    539.38 o
   6   7  14      259.57       -9.19    120.89 o
   7   7  14     4744.44     6123.20    694.40 o
   8   7  14        1.55     -148.01    148.01 o
 -10   8  14       80.63      -64.85    177.53 o
  -9   8  14     3892.00     4983.20    603.52 o
  -8   8  14      950.92      821.29    236.27 o
  -7   8  14     5858.82     6404.37    739.65 o
  -6   8  14      500.26      544.62    259.21 o
  -5   8  14     8754.44    10538.30   1165.52 o
  -4   8  14      846.34      762.52    161.34 o
  -3   8  14     5758.33     6722.04    764.22 o
  -2   8  14      428.91      275.72    119.14 o
  -1   8  14     5941.22     7081.99    688.29 o
   0   8  14      249.55      273.40     97.02 o
   1   8  14     4645.62     4433.55    449.68 o
   2   8  14        4.37      -83.87    135.81 o
   3   8  14     1801.63     2087.78    298.61 o
   4   8  14       69.59      -95.45    135.36 o
   5   8  14       34.84      -67.15    108.63 o
   6   8  14       31.33      -64.57    130.49 o
   7   8  14       17.79     -132.80    132.80 o
   8   8  14        5.82      150.62    157.45 o
  -9   9  14       12.90      -32.36    157.74 o
  -8   9  14        6.87       79.77    158.66 o
  -7   9  14       68.89      -56.38    136.06 o
  -6   9  14      343.41      382.18    143.94 o
  -5   9  14      304.47       34.75    165.32 o
  -4   9  14       32.82       86.80    132.11 o
  -3   9  14     1154.45      988.50    222.18 o
  -2   9  14      397.77      265.87    131.83 o
  -1   9  14     3345.99     3506.62    420.37 o
   0   9  14      343.08      355.10    112.50 o
   1   9  14     6184.60     6644.06    658.88 o
   2   9  14      804.88      847.76    179.87 o
   3   9  14     4263.84     4794.02    630.79 o
   4   9  14     1349.63     1269.54    243.13 o
   5   9  14     2257.43     2392.60    368.55 o
   6   9  14     1241.76     1279.96    259.96 o
   7   9  14     2396.95     2018.18    400.09 o
  -8  10  14     2268.11     2340.17    425.95 o
  -7  10  14     4614.94     4180.32    506.36 o
  -6  10  14     2237.02     1641.96    261.46 o
  -5  10  14     4424.00     4008.27    485.99 o
  -4  10  14     2044.92     2005.60    281.18 o
  -3  10  14     3742.61     3781.39    453.41 o
  -2  10  14     3905.48     3890.20    458.75 o
  -1  10  14     3481.91     4154.39    484.25 o
   0  10  14      970.10      464.83    225.73 o
   1  10  14     1283.21     1254.01    181.49 o
   2  10  14      172.11      114.07    104.03 o
   3  10  14      211.80      118.89    156.28 o
   4  10  14      258.90       30.03    325.78 o
   5  10  14      128.52      226.09    227.02 o
   6  10  14      119.91     -105.36    237.66 o
  -6  11  14      322.59      579.84    188.95 o
  -5  11  14      774.17      417.10    255.12 o
  -4  11  14      433.43       86.01    151.64 o
  -3  11  14       94.27      -55.79    141.53 o
  -2  11  14     1630.89      877.91    197.84 o
  -1  11  14      826.39      918.16    209.84 o
   0  11  14     2579.97     3517.38    607.29 o
   1  11  14      341.77      550.55    134.60 o
   2  11  14     3117.73     3028.66    330.97 o
   3  11  14     1739.65     1646.33    222.73 o
   4  11  14     3631.97     4009.42    647.92 o
   5  11  14     2912.63     2788.39    400.83 o
  -4  12  14     3341.02     3056.00    462.28 o
  -3  12  14      171.44       27.88    168.59 o
  -2  12  14     2523.17     2656.42    420.38 o
  -1  12  14      258.57       97.41    155.36 o
   0  12  14     2065.14     2371.00    339.08 o
   1  12  14      192.47     -142.15    142.15 o
   2  12  14     2167.60     1914.13    352.69 o
   3  12  14      407.62      339.33    167.66 o
 -11   0  15     3445.83     4105.06    711.40 o
  -9   0  15     9725.65    10537.34   1621.56 o
  -7   0  15     9284.06    10460.11   1609.51 o
  -5   0  15     5353.49     6745.50    850.96 o
  -3   0  15    16602.16    17021.26   1786.40 o
  -1   0  15     3244.62     2968.84    398.48 o
   1   0  15     6831.05     6829.96    861.07 o
   3   0  15     3608.60     2849.46    477.86 o
   5   0  15     3611.06     3254.97    551.87 o
   7   0  15       36.54      -70.80    150.86 o
   9   0  15     1335.90      949.67    294.19 o
 -12   1  15       21.75     -193.46    193.46 o
 -11   1  15      378.31      610.31    297.31 o
 -10   1  15      999.41     1165.98    214.66 o
  -9   1  15      209.77      308.97    149.66 o
  -8   1  15      231.55      103.78    119.80 o
  -7   1  15      312.74      277.11     98.81 o
  -6   1  15       12.64        7.45     81.59 o
  -5   1  15     1158.90      836.45    139.00 o
  -4   1  15      172.14      -59.47     59.47 o
  -3   1  15     4148.88     4218.91    324.97 o
  -2   1  15      338.05      284.81     81.34 o
  -1   1  15     9951.36     9545.00    843.97 o
   0   1  15      106.15      120.22     66.32 o
   1   1  15    17410.26    17762.26   1555.40 o
   2   1  15      129.31       97.71     65.51 o
   3   1  15     6651.16     7581.67    806.55 o
   4   1  15      807.36      736.12    136.38 o
   5   1  15     8164.02     9003.48    978.22 o
   6   1  15     3378.54     3281.45    381.38 o
   7   1  15     3358.75     3237.37    389.98 o
   8   1  15      667.72      573.68    156.60 o
   9   1  15     4144.97     3962.39    471.12 o
  10   1  15      378.49      160.11    207.54 o
 -12   2  15      502.63      571.99    228.31 o
 -11   2  15     3581.65     3469.51    512.92 o
 -10   2  15     4397.37     4857.04    670.51 o
  -9   2  15     6520.96     7546.00    986.71 o
  -8   2  15     2092.79     2316.63    265.87 o
  -7   2  15     4951.71     5984.45    583.23 o
  -6   2  15     1610.62     1639.87    198.33 o
  -5   2  15     4382.88     5780.73    576.84 o
  -4   2  15      798.70      738.40    217.93 o
  -3   2  15    10342.30    10313.38    771.18 o
  -2   2  15      532.58      492.91     75.37 o
  -1   2  15     7166.14     7359.89    659.40 o
   0   2  15     2200.21     2268.95    256.33 o
   1   2  15      412.15      307.87     76.05 o
   2   2  15       36.32      -59.61     65.32 o
   3   2  15      154.81       57.14     82.69 o
   4   2  15       40.77       78.49     89.99 o
   5   2  15      798.21      907.28    179.37 o
   6   2  15       74.44      133.11    109.27 o
   7   2  15      198.71      187.48    129.84 o
   8   2  15        5.05     -123.26    123.26 o
   9   2  15        4.25      206.25    147.52 o
  10   2  15      333.99      283.81    162.80 o
 -12   3  15      333.22      313.98    231.19 o
 -11   3  15      161.03      119.78    192.04 o
 -10   3  15        0.59     -137.44    137.95 o
  -9   3  15      158.62       57.71    128.86 o
  -8   3  15      760.35      581.05    149.74 o
  -7   3  15      353.45      165.62    117.90 o
  -6   3  15     1114.01     1132.93    183.61 o
  -5   3  15      572.38      503.03    110.37 o
  -4   3  15      258.55      249.38     97.42 o
  -3   3  15     2484.24     2552.86    268.23 o
  -2   3  15       68.11        5.27     54.09 o
  -1   3  15     3276.66     3344.30    341.51 o
   0   3  15     6516.26     6949.60    626.18 o
   1   3  15     4556.49     5301.46    476.33 o
   2   3  15     2662.79     2610.12    253.83 o
   3   3  15     7695.88     8629.08    936.72 o
   4   3  15     3992.14     4589.99    518.56 o
   5   3  15    12021.71    11574.28   1241.19 o
   6   3  15     1174.05     1121.46    185.32 o
   7   3  15     3927.84     3252.93    400.90 o
   8   3  15     1251.64     1157.88    205.30 o
   9   3  15     3922.33     4440.17    530.68 o
  10   3  15     1846.18     1913.98    323.31 o
 -11   4  15      747.79      407.57    181.97 o
 -10   4  15     5803.04     6321.22    730.54 o
  -9   4  15     2871.62     2876.97    366.33 o
  -8   4  15     5679.42     6281.83    698.56 o
  -7   4  15     5252.74     5851.37    675.59 o
  -6   4  15     3903.98     4128.85    469.38 o
  -5   4  15     3843.05     3734.34    446.10 o
  -4   4  15     5551.65     6006.71    680.88 o
  -3   4  15     3946.67     4593.67    459.66 o
  -2   4  15     2063.30     2242.44    219.33 o
  -1   4  15     7441.26     8029.26    650.45 o
   0   4  15     5230.56     5638.85    509.06 o
   1   4  15      689.03      708.52    176.47 o
   2   4  15     3880.70     4601.05    418.57 o
   3   4  15     1341.68     1126.49    142.90 o
   4   4  15      486.52      331.39    108.60 o
   5   4  15      875.38      807.29    159.56 o
   6   4  15        3.07      -67.51    106.46 o
   7   4  15      694.28      887.35    176.73 o
   8   4  15      314.70      150.17    145.17 o
   9   4  15      131.51       63.78    162.42 o
 -11   5  15       13.96     -207.33    207.33 o
 -10   5  15      588.42      183.42    166.35 o
  -9   5  15       85.70      125.39    146.99 o
  -8   5  15      367.83      118.73    137.46 o
  -7   5  15      132.32       86.23    118.84 o
  -6   5  15      862.50      436.31    139.98 o
  -5   5  15        3.84      -83.47    104.58 o
  -4   5  15     1902.43     1824.29    248.94 o
  -3   5  15     1941.20     1614.93    226.35 o
  -2   5  15     3698.43     3825.93    387.99 o
  -1   5  15      466.85      237.02     78.09 o
   0   5  15     5401.92     6251.15    615.65 o
   1   5  15     2529.07     2753.22    263.79 o
   2   5  15    13539.89    13051.35   1148.21 o
   3   5  15     3426.81     3754.33    356.36 o
   4   5  15     9191.25     9449.57   1029.44 o
   5   5  15     1370.93     1702.21    237.33 o
   6   5  15     6985.04     6877.02    764.94 o
   7   5  15      322.69       -7.46    132.90 o
   8   5  15     5407.41     5900.16    664.67 o
   9   5  15      708.86      430.39    194.25 o
 -10   6  15     4043.53     4108.34    506.65 o
  -9   6  15      170.45       69.42    146.98 o
  -8   6  15     4283.29     4299.38    513.50 o
  -7   6  15      451.36      199.75    149.08 o
  -6   6  15     6888.64     8142.16    917.30 o
  -5   6  15       73.81       86.47    115.34 o
  -4   6  15    12310.83    12286.07   1341.92 o
  -3   6  15     1901.78     1728.66    238.57 o
  -2   6  15     9567.65    10554.54   1010.69 o
  -1   6  15       18.16       39.87     85.23 o
   0   6  15     4340.87     4833.17    487.44 o
   1   6  15       30.34      -73.09     73.09 o
   2   6  15     1883.18     2322.91    236.89 o
   3   6  15      154.76      157.87     89.65 o
   4   6  15      278.41      193.85    114.82 o
   5   6  15        0.29      -98.08     98.08 o
   6   6  15        0.92       38.32    123.09 o
   7   6  15      163.47       92.20    139.34 o
   8   6  15       13.43     -134.17    134.17 o
   9   6  15        2.35      -21.66    161.45 o
 -10   7  15      254.01      422.64    180.95 o
  -9   7  15        0.67     -154.71    154.71 o
  -8   7  15        1.84      -35.79    136.24 o
  -7   7  15       48.79      -68.35    120.66 o
  -6   7  15      808.54      901.97    176.36 o
  -5   7  15      268.83      402.00    133.41 o
  -4   7  15     2234.48     2088.22    286.05 o
  -3   7  15       87.81      116.08    118.42 o
  -2   7  15     7265.06     7641.69    855.23 o
  -1   7  15     1058.20     1179.03    213.24 o
   0   7  15     6545.55     7455.56    724.19 o
   1   7  15     2310.72     2309.23    249.59 o
   2   7  15     9318.03    10300.71   1129.96 o
   3   7  15       59.02      -92.76     96.55 o
   4   7  15     6769.82     8104.20    894.19 o
   5   7  15      113.85      167.80    121.95 o
   6   7  15     4346.55     5696.91    639.71 o
   7   7  15       14.07     -111.20    133.98 o
   8   7  15     4441.13     4807.61    573.79 o
  -9   8  15      458.13       22.11    272.62 o
  -8   8  15     4261.44     3932.94    488.55 o
  -7   8  15      837.87      812.93    186.48 o
  -6   8  15     6621.11     7856.40    882.41 o
  -5   8  15      719.72      532.83    163.21 o
  -4   8  15     6153.26     7420.38    830.18 o
  -3   8  15       52.63      316.19    136.02 o
  -2   8  15     4403.43     4432.47    545.88 o
  -1   8  15     1794.67     1755.18    226.25 o
   0   8  15     4777.68     5115.22    511.51 o
   1   8  15      107.28      199.14    100.21 o
   2   8  15     3818.56     4004.34    555.17 o
   3   8  15      153.17      105.41    175.09 o
   4   8  15      537.35      337.01    294.93 o
   5   8  15        9.58     -128.58    128.58 o
   6   8  15        9.68     -163.15    163.15 o
   7   8  15       44.18       91.72    178.82 o
  -8   9  15       49.88      -19.17    156.28 o
  -7   9  15        0.83      -79.84    149.18 o
  -6   9  15      309.60       98.32    173.81 o
  -5   9  15      567.80      343.52    155.15 o
  -4   9  15      693.90      611.81    159.69 o
  -3   9  15       20.98     -123.37    123.37 o
  -2   9  15     2931.52     2966.42    453.98 o
  -1   9  15      543.78      653.36    157.49 o
   0   9  15     5704.19     6365.25    633.75 o
   1   9  15     1332.40     1383.80    188.60 o
   2   9  15     5114.77     5050.39    514.65 o
   3   9  15     1320.26     1314.30    458.23 o
   4   9  15     3067.11     2575.91    831.05 o
   5   9  15     2999.88     2726.78    418.83 o
   6   9  15     2352.15     3046.88    453.83 o
  -7  10  15     1399.53     1428.61    340.97 o
  -6  10  15     4258.23     4142.69    515.43 o
  -5  10  15     1987.38     1412.06    243.68 o
  -4  10  15     2634.23     2473.54    361.90 o
  -3  10  15     2989.34     3522.42    441.02 o
  -2  10  15     3166.91     3593.80    443.39 o
  -1  10  15     3250.80     3501.97    438.10 o
   0  10  15      485.69      608.78    135.44 o
   1  10  15      210.83      215.26    121.85 o
   2  10  15      444.93      445.63    131.40 o
   3  10  15       38.57       90.20    182.50 o
   4  10  15      107.52     -325.78    325.78 o
   5  10  15       14.87     -124.02    333.12 o
  -6  11  15      537.11      282.61    182.66 o
  -5  11  15      408.06      420.65    209.58 o
  -4  11  15      623.13      556.09    188.91 o
  -3  11  15     1842.62     1993.63    298.95 o
  -2  11  15      126.33      -16.15    177.98 o
  -1  11  15     1448.15     1181.19    219.93 o
   0  11  15      696.51      230.94    319.69 o
   1  11  15     3353.63     3099.49    333.68 o
   2  11  15      643.81      797.06    247.53 o
   3  11  15     2752.20     3267.42    645.93 o
   4  11  15     2100.27     1999.93    309.64 o
  -3  12  15     1999.94     1476.57    264.25 o
  -2  12  15      263.57       41.74    225.69 o
  -1  12  15     2214.07     2193.03    325.22 o
   0  12  15       50.99      -15.04    177.78 o
   1  12  15     1570.50     1450.21    255.82 o
 -12   0  16     1376.99     1513.97    557.81 o
 -10   0  16     4123.72     4462.02    746.16 o
  -8   0  16     9999.14    11880.24   1828.11 o
  -6   0  16    22969.76    24789.50   3740.20 o
  -4   0  16     2123.87     2424.85    334.83 o
  -2   0  16     9295.04     9293.38    985.49 o
   0   0  16    16810.26    17212.26   2137.16 o
   2   0  16     6280.84     7175.51    914.73 o
   4   0  16      886.83      959.20    218.59 o
   6   0  16      155.21      114.56    164.45 o
   8   0  16     1332.10     1084.72    292.75 o
 -11   1  16      128.70     -191.46    191.46 o
 -10   1  16       22.38      -20.40    169.24 o
  -9   1  16      346.22       38.48    134.14 o
  -8   1  16      293.89      118.97    121.65 o
  -7   1  16       34.80     -112.58    117.16 o
  -6   1  16     4223.61     4481.94    447.25 o
  -5   1  16      130.59       22.11     82.78 o
  -4   1  16     4343.03     4372.52    405.62 o
  -3   1  16      530.93      456.44     67.31 o
  -2   1  16     5824.80     6025.11    492.71 o
  -1   1  16      109.04      132.52     66.70 o
   0   1  16     9900.91     9595.38    850.81 o
   1   1  16        5.29      -63.52     63.52 o
   2   1  16     9053.35     8989.12    794.16 o
   3   1  16      172.20       31.83    100.18 o
   4   1  16     7449.51     8601.05    930.20 o
   5   1  16     3497.97     4255.36    489.45 o
   6   1  16     4743.60     4712.02    545.01 o
   7   1  16      834.76      570.54    145.80 o
   8   1  16     3634.58     3404.67    411.69 o
   9   1  16      825.36      905.95    202.76 o
 -11   2  16     1542.09     1213.80    414.55 o
 -10   2  16     4223.57     5724.09    765.72 o
  -9   2  16     5764.36     7343.85    970.22 o
  -8   2  16     6740.39     8523.48    949.97 o
  -7   2  16      206.55       96.65     98.02 o
  -6   2  16    12617.17    12719.85   1225.43 o
  -5   2  16     4663.83     5043.40    503.59 o
  -4   2  16     3307.11     3609.87    374.30 o
  -3   2  16     1652.94     1643.11    179.54 o
  -2   2  16     7432.00     7787.24    637.76 o
  -1   2  16      498.93      514.74     89.07 o
   0   2  16     5177.19     5154.36    464.46 o
   1   2  16     1450.83     1476.15    162.00 o
   2   2  16      111.38      123.80     82.83 o
   3   2  16       35.62      -37.05     82.64 o
   4   2  16       68.37       29.54     89.57 o
   5   2  16      132.62      -46.74    181.79 o
   6   2  16      137.13     -113.78    113.78 o
   7   2  16       17.92       -8.97    124.36 o
   8   2  16       41.69     -135.56    135.56 o
   9   2  16       21.66      -29.77    161.59 o
 -11   3  16      727.43      305.59    214.05 o
 -10   3  16       33.47     -172.69    172.69 o
  -9   3  16       91.68      -14.34    193.75 o
  -8   3  16       75.10     -122.52    125.03 o
  -7   3  16     1424.08     1129.92    231.09 o
  -6   3  16      599.97      442.29    133.08 o
  -5   3  16      209.05      164.88    110.30 o
  -4   3  16     4031.25     4662.10    462.67 o
  -3   3  16     2008.71     1957.79    253.42 o
  -2   3  16     1325.49     1319.22    130.30 o
  -1   3  16      576.78      646.53    107.56 o
   0   3  16     5362.29     5631.89    510.61 o
   1   3  16     7099.27     7747.53    696.61 o
   2   3  16     6746.74     7945.09    713.75 o
   3   3  16     1896.59     2122.55    261.19 o
   4   3  16     6297.87     7307.67    803.02 o
   5   3  16     3351.70     3206.84    618.18 o
   6   3  16     8405.64    10027.70   1066.00 o
   7   3  16      869.39      561.57    178.36 o
   8   3  16     2856.30     2802.13    361.80 o
   9   3  16     2049.89     2004.38    303.46 o
 -11   4  16     2528.32     1729.37    333.19 o
 -10   4  16      929.05      677.84    319.89 o
  -9   4  16     5662.66     5274.59    606.33 o
  -8   4  16     2420.03     2518.67    336.24 o
  -7   4  16     3707.78     3872.84    478.55 o
  -6   4  16     3268.24     3355.11    422.91 o
  -5   4  16     5838.56     6701.41    761.46 o
  -4   4  16     3280.46     3609.33    430.38 o
  -3   4  16     2231.40     1993.61    258.50 o
  -2   4  16     3104.67     3380.69    312.81 o
  -1   4  16      821.81      676.17    100.47 o
   0   4  16     1773.19     1822.46    190.60 o
   1   4  16     3996.09     4269.78    397.62 o
   2   4  16      701.66      432.86    139.87 o
   3   4  16     1063.47      807.27    146.71 o
   4   4  16     1055.57      813.08    145.68 o
   5   4  16       10.60       36.39    109.53 o
   6   4  16      588.60      861.50    169.32 o
   7   4  16       41.06     -123.18    123.18 o
   8   4  16      275.61       -2.40    145.26 o
   9   4  16      451.82      488.23    178.56 o
 -11   5  16      239.74       65.95    186.39 o
 -10   5  16      261.70     -151.08    195.91 o
  -9   5  16        4.87       60.95    150.35 o
  -8   5  16      109.49     -117.15    133.37 o
  -7   5  16      551.63      363.11    207.49 o
  -6   5  16        5.06      -29.33    109.59 o
  -5   5  16      558.40      570.70    144.32 o
  -4   5  16       19.11       52.41    110.00 o
  -3   5  16     3794.44     3999.66    462.63 o
  -2   5  16     2547.97     2602.63    274.86 o
  -1   5  16     6357.57     7123.77    699.39 o
   0   5  16     2464.93     2383.45    292.79 o
   1   5  16     6959.91     7606.30    686.26 o
   2   5  16     6737.41     7111.47    638.21 o
   3   5  16    16578.00    17092.98   1821.53 o
   4   5  16     3685.47     3971.10    464.63 o
   5   5  16     5511.13     5935.90    651.67 o
   6   5  16     1263.90     1252.68    206.68 o
   7   5  16     6009.88     5959.28    676.48 o
   8   5  16     1033.00      973.12    202.55 o
 -10   6  16      118.99      -94.60    169.22 o
  -9   6  16     4851.07     5365.35    626.13 o
  -8   6  16      223.84       74.90    191.29 o
  -7   6  16     5115.72     6145.67    708.08 o
  -6   6  16      178.85       43.14    148.63 o
  -5   6  16     8253.89     9691.25   1064.98 o
  -4   6  16      394.27      371.70    256.08 o
  -3   6  16     6635.55     6750.54    765.88 o
  -2   6  16       33.43       -9.76     78.37 o
  -1   6  16     5585.48     7142.49    695.92 o
   0   6  16       97.57       -6.60     92.04 o
   1   6  16     3533.58     3958.49    472.73 o
   2   6  16      235.17      161.76     92.15 o
   3   6  16       30.11      -77.39     98.61 o
   4   6  16       63.55       41.29    108.47 o
   5   6  16      163.08      270.56    134.52 o
   6   6  16      160.69     -127.88    127.88 o
   7   6  16      160.84      235.97    143.77 o
   8   6  16        8.15      -92.43    162.39 o
  -9   7  16        3.35     -151.75    151.75 o
  -8   7  16        0.73     -146.87    146.87 o
  -7   7  16      224.83      273.37    172.82 o
  -6   7  16      417.91      162.78    166.90 o
  -5   7  16     1968.89     1787.48    258.17 o
  -4   7  16      356.72      371.39    220.88 o
  -3   7  16     5916.37     6491.45    728.77 o
  -2   7  16      277.84      303.94    161.03 o
  -1   7  16     6260.69     7421.66    724.10 o
   0   7  16     1699.26     1835.12    217.56 o
   1   7  16     8484.62     8230.14    792.06 o
   2   7  16        4.13     -164.64    164.64 o
   3   7  16     6999.94     9469.56   1212.05 o
   4   7  16      150.38      159.97    136.16 o
   5   7  16     4363.94     4613.08    538.22 o
   6   7  16       19.59      224.28    141.88 o
   7   7  16     5200.41     5991.91    979.84 o
  -9   8  16     1695.65     2249.05    598.58 o
  -8   8  16      488.95      673.94    233.16 o
  -7   8  16     3917.67     4610.93    550.62 o
  -6   8  16      471.99      283.19    161.49 o
  -5   8  16     6116.13     6913.60    786.75 o
  -4   8  16      148.76      -69.68    126.97 o
  -3   8  16     4824.50     5334.82    625.60 o
  -2   8  16       66.21     -119.20    119.20 o
  -1   8  16     2792.79     2889.33    312.84 o
   0   8  16       72.71       87.19     99.28 o
   1   8  16     2075.87     2306.72    345.30 o
   2   8  16      129.65       15.89    114.39 o
   3   8  16     1335.02     1104.81    288.25 o
   4   8  16      203.22     -220.77    220.77 o
   5   8  16       62.50        7.76    188.98 o
   6   8  16      211.40     -110.15    190.94 o
   7   8  16        1.12     -106.80    152.23 o
  -8   9  16      166.31       88.41    172.51 o
  -7   9  16       48.06     -267.13    267.13 o
  -6   9  16       17.45     -149.05    149.05 o
  -5   9  16     1069.03      864.21    315.02 o
  -4   9  16      624.02      468.72    164.65 o
  -3   9  16     1009.06      815.47    187.14 o
  -2   9  16       18.87     -139.80    216.98 o
  -1   9  16     3961.23     4126.85    490.82 o
   0   9  16      785.61      811.63    150.30 o
   1   9  16     8060.10     9042.00    892.60 o
   2   9  16     1639.77     1269.71    193.15 o
   3   9  16     3268.81     2977.57    774.33 o
   4   9  16     1823.21     2577.22    495.85 o
   5   9  16     3632.92     4354.12    758.01 o
   6   9  16     1351.00     1306.77    325.47 o
  -7  10  16     2954.99     3219.96    426.45 o
  -6  10  16     1422.42     1134.74    262.58 o
  -5  10  16     4167.43     4567.67    554.02 o
  -4  10  16     1705.62     1817.93    280.93 o
  -3  10  16     3048.31     2905.83    519.00 o
  -2  10  16     2885.17     2617.37    355.04 o
  -1  10  16     1271.11      954.95    201.50 o
   0  10  16      958.18      979.17    166.32 o
   1  10  16      425.92      353.41    157.16 o
   2  10  16      289.04      -37.96    115.32 o
   3  10  16      331.24      347.46    148.61 o
   4  10  16        8.93      -68.31    152.77 o
  -5  11  16      426.19      284.04    191.10 o
  -4  11  16      835.88      530.41    191.37 o
  -3  11  16      168.33      182.60    215.15 o
  -2  11  16     1954.79     2104.65    461.97 o
  -1  11  16      771.13      569.86    193.36 o
   0  11  16     1956.40     1711.24    269.04 o
   1  11  16      558.15      774.61    156.66 o
   2  11  16     3548.73     2728.12    322.13 o
   3  11  16      761.61     1148.02    238.67 o
 -11   0  17     3130.96     4395.62   1110.29 o
  -9   0  17     4686.24     5410.24   1126.55 o
  -7   0  17    15943.68    16435.05   2496.56 o
  -5   0  17    15701.01    15523.13   2359.45 o
  -3   0  17     6654.33     7365.46    765.68 o
  -1   0  17    12696.29    12810.19   1595.88 o
   1   0  17     2412.13     2424.41    341.57 o
   3   0  17       13.57     -127.62    127.62 o
   5   0  17     1080.43      915.09    235.29 o
   7   0  17       79.66     -165.25    165.25 o
   9   0  17     1260.56     1165.76    321.52 o
 -11   1  17      171.33       27.25    204.23 o
 -10   1  17      153.75       31.97    185.35 o
  -9   1  17        1.07      -81.67    170.03 o
  -8   1  17        0.13     -120.14    120.14 o
  -7   1  17      523.43      467.19    145.82 o
  -6   1  17      104.65       -7.60    185.70 o
  -5   1  17     4707.94     5802.88    580.76 o
  -4   1  17      439.35      291.60     99.67 o
  -3   1  17     7137.23     7435.18    563.25 o
  -2   1  17      510.45      491.83    104.94 o
  -1   1  17     6293.39     6977.71    620.85 o
   0   1  17      537.50      590.69     99.24 o
   1   1  17    10187.44     9849.33    871.01 o
   2   1  17      769.61      885.12    154.44 o
   3   1  17     3634.89     3976.15    604.42 o
   4   1  17     2366.17     2086.94    273.22 o
   5   1  17    14425.27    16362.30   1749.70 o
   6   1  17      472.13      294.61    133.59 o
   7   1  17     3921.86     4175.38    566.81 o
   8   1  17      166.25      -90.95    131.26 o
   9   1  17     2787.44     2935.59    384.43 o
 -11   2  17     2816.30     3221.19    499.89 o
 -10   2  17     2770.00     2972.72    449.67 o
  -9   2  17     6635.84     7399.27    966.30 o
  -8   2  17     3007.73     3086.53    509.37 o
  -7   2  17     7269.97     8420.24    939.83 o
  -6   2  17     2278.93     2845.36    419.59 o
  -5   2  17     4596.12     5752.71    564.62 o
  -4   2  17     4633.03     5388.16    530.23 o
  -3   2  17     2119.89     2282.83    223.26 o
  -2   2  17      320.26      310.46     69.34 o
  -1   2  17     5593.68     6203.36    556.32 o
   0   2  17     1409.78     1350.69    164.19 o
   1   2  17      691.68      576.23    132.74 o
   2   2  17     3082.58     3427.70    316.42 o
   3   2  17       90.98      -59.34     86.90 o
   4   2  17        3.21      -97.47     97.47 o
   5   2  17      232.06      312.30    120.38 o
   6   2  17      390.11      409.55    136.48 o
   7   2  17       94.03     -123.89    123.89 o
   8   2  17       25.23     -138.70    138.70 o
   9   2  17      179.47       -4.71    158.94 o
 -11   3  17      150.12      177.54    231.17 o
 -10   3  17      116.72      557.36    269.20 o
  -9   3  17        0.23     -187.44    187.44 o
  -8   3  17      351.10      407.32    152.91 o
  -7   3  17      620.68      403.30    136.87 o
  -6   3  17     2655.80     2837.92    357.27 o
  -5   3  17      119.73      -21.96    109.81 o
  -4   3  17      715.40      734.84    128.98 o
  -3   3  17     6659.49     6311.58    558.28 o
  -2   3  17     3315.32     3072.84    292.16 o
  -1   3  17     2928.20     3257.34    280.68 o
   0   3  17      474.47      529.19    132.14 o
   1   3  17     3991.47     4230.35    398.80 o
   2   3  17     2633.55     3258.81    307.80 o
   3   3  17     4512.76     4890.46    565.83 o
   4   3  17     8041.51     8158.77    889.75 o
   5   3  17     5853.12     5665.26    638.94 o
   6   3  17     1055.62      644.68    161.47 o
   7   3  17     2302.92     2130.25    300.40 o
   8   3  17     1279.50     1033.91    221.79 o
   9   3  17     2643.71     2546.27    349.30 o
 -10   4  17     3163.43     3617.07    538.57 o
  -9   4  17     2142.96     2166.27    305.81 o
  -8   4  17     2818.44     3125.75    395.93 o
  -7   4  17     1299.39     1190.44    207.08 o
  -6   4  17     5723.05     5381.59    628.47 o
  -5   4  17      941.53      824.04    165.36 o
  -4   4  17     5361.37     5613.45    633.51 o
  -3   4  17     3619.81     4230.51    489.71 o
  -2   4  17      605.44      533.55    112.91 o
  -1   4  17     1046.68     1215.60    146.35 o
   0   4  17      668.49      427.95    121.95 o
   1   4  17      447.41      293.28    133.59 o
   2   4  17     2711.27     2641.91    260.91 o
   3   4  17       44.70      -94.45     94.45 o
   4   4  17        8.09      -96.68     96.68 o
   5   4  17      428.25      424.17    130.00 o
   6   4  17      213.29      217.66    128.50 o
   7   4  17      626.87      547.15    156.06 o
   8   4  17       43.64     -142.79    142.79 o
 -10   5  17      180.03       28.56    207.40 o
  -9   5  17      170.37      261.91    158.52 o
  -8   5  17      343.95      482.86    165.89 o
  -7   5  17      172.99       99.91    132.36 o
  -6   5  17      640.24      406.44    147.21 o
  -5   5  17      701.53      813.45    165.76 o
  -4   5  17     4743.44     4876.55    574.77 o
  -3   5  17     1433.89     1064.01    186.61 o
  -2   5  17     4237.18     4425.20    455.43 o
  -1   5  17      359.13      423.27    104.28 o
   0   5  17     6163.22     6590.38    727.06 o
   1   5  17     3608.54     4253.20    394.11 o
   2   5  17     8654.57     8688.42    769.65 o
   3   5  17     4504.23     5168.50    579.87 o
   4   5  17     8689.36     9213.47   1011.93 o
   5   5  17     2442.44     2416.33    438.92 o
   6   5  17     5365.38     5529.01    629.50 o
   7   5  17      421.49      294.70    151.67 o
   8   5  17     1874.83     1949.01    288.99 o
 -10   6  17     3455.32     4142.08    521.78 o
  -9   6  17       97.78     -152.07    152.07 o
  -8   6  17     3634.78     4254.22    647.41 o
  -7   6  17       11.71      -98.03    137.67 o
  -6   6  17     4922.72     5751.00    674.43 o
  -5   6  17      116.49     -127.33    127.33 o
  -4   6  17     4197.27     5074.60    595.37 o
  -3   6  17      730.24      636.37    154.56 o
  -2   6  17     6744.55     7570.75    745.24 o
  -1   6  17      137.84      -54.64     85.94 o
   0   6  17     2884.46     3048.27    319.18 o
   1   6  17      618.79      252.92    178.10 o
   2   6  17     2247.24     2673.98    293.69 o
   3   6  17        0.26       92.31    110.64 o
   4   6  17       53.72       67.24    161.08 o
   5   6  17        2.00      -84.08    122.05 o
   6   6  17      855.29      598.07    166.91 o
   7   6  17       59.98      209.83    154.27 o
  -9   7  17        4.32      101.67    176.96 o
  -8   7  17      135.36     -100.18    149.33 o
  -7   7  17       10.86      -55.08    144.09 o
  -6   7  17     1142.43     1051.63    211.06 o
  -5   7  17      309.66      310.54    144.88 o
  -4   7  17     4067.68     3650.22    447.56 o
  -3   7  17      278.07      170.40    176.29 o
  -2   7  17     4736.79     4844.77    559.47 o
  -1   7  17        0.24     -125.96    125.96 o
   0   7  17     6648.03     7824.04    747.12 o
   1   7  17      562.99      331.50    167.96 o
   2   7  17     4030.29     4150.13    493.22 o
   3   7  17       40.16     -235.77    256.97 o
   4   7  17     4742.84     5470.79    730.88 o
   5   7  17      128.39       97.52    126.74 o
   6   7  17     3791.47     4578.08    526.02 o
   7   7  17        5.68      115.25    157.15 o
  -8   8  17     2824.49     2824.55    426.08 o
  -7   8  17      545.57      114.52    232.68 o
  -6   8  17     3375.43     3764.72    504.67 o
  -5   8  17      311.00      215.07    154.26 o
  -4   8  17     3394.04     3521.52    442.06 o
  -3   8  17       13.07      -90.29    130.13 o
  -2   8  17     3282.50     3338.06    417.01 o
  -1   8  17       26.12      196.92    112.45 o
   0   8  17      782.59      583.21    133.64 o
   1   8  17      192.42      -34.54    102.00 o
   2   8  17      424.64      389.82    133.25 o
   3   8  17       54.75     -182.65    204.75 o
   4   8  17      754.26      -72.85    221.48 o
   5   8  17       13.26       39.40    229.02 o
   6   8  17       69.40        3.08    188.15 o
  -7   9  17      158.68     -159.64    159.64 o
  -6   9  17      544.49      184.54    164.93 o
  -5   9  17      330.44      392.13    178.84 o
  -4   9  17      479.06      200.33    214.50 o
  -3   9  17       65.19     -112.10    136.91 o
  -2   9  17     2573.00     2809.46    421.00 o
  -1   9  17      778.59      425.69    159.71 o
   0   9  17     5858.21     6209.56    618.57 o
   1   9  17      931.49      554.58    234.71 o
   2   9  17     4915.85     6066.58    767.22 o
   3   9  17     1554.86     1774.36    278.99 o
   4   9  17     4563.78     4557.66    847.06 o
   5   9  17      696.72      543.61    278.03 o
  -6  10  17     2325.59     2698.93    545.31 o
  -5  10  17     1395.16     1434.23    356.03 o
  -4  10  17     3113.10     3724.62    513.32 o
  -3  10  17     1408.93     1313.01    496.49 o
  -2  10  17     2137.42     2042.01    305.68 o
  -1  10  17     1463.43     1475.63    259.57 o
   0  10  17      439.20      166.55    212.98 o
   1  10  17     1371.91     1111.25    188.17 o
   2  10  17      401.55      215.47    148.67 o
   3  10  17       29.92      -71.10    140.11 o
   4  10  17       42.00      237.70    170.32 o
  -3  11  17     1289.11     1124.35    236.75 o
  -2  11  17      758.29      242.03    184.67 o
  -1  11  17     1829.09     2365.81    338.33 o
   0  11  17     1067.52      917.26    214.43 o
   1  11  17     4739.55     4822.96    502.21 o
 -10   0  18     3422.87     3807.78    994.52 o
  -8   0  18     4625.34     5520.86    942.81 o
  -6   0  18    27490.83    28379.95   4259.44 o
  -4   0  18    12278.75    12227.65   1517.59 o
  -2   0  18     7243.05     7193.64    767.28 o
   0   0  18     1372.43     1494.68    429.56 o
   2   0  18       36.36      117.59    122.65 o
   4   0  18     2090.15     2870.41    501.50 o
   6   0  18      130.32      161.46    186.59 o
   8   0  18     1914.59     2794.55    524.60 o
 -11   1  18        4.05      -79.95    287.91 o
 -10   1  18       24.51       15.14    331.36 o
  -9   1  18      296.43      368.23    198.29 o
  -8   1  18        7.23     -171.77    171.77 o
  -7   1  18       10.78     -122.39    122.39 o
  -6   1  18     4168.98     4216.00    478.20 o
  -5   1  18       63.71      -92.96     92.96 o
  -4   1  18     9459.24     9844.21    958.93 o
  -3   1  18     4357.32     4653.79    428.26 o
  -2   1  18     7884.69     8328.94    733.91 o
  -1   1  18     5205.49     6288.20    545.94 o
   0   1  18    12040.82    12518.99   1093.31 o
   1   1  18     1686.62     1608.14    249.50 o
   2   1  18     5171.75     6024.15    671.65 o
   3   1  18     2021.21     2392.08    298.71 o
   4   1  18    11855.42    12117.65   1305.81 o
   5   1  18      264.43      293.86    129.55 o
   6   1  18     6267.39     7120.58    796.17 o
   7   1  18      239.25      132.87    167.34 o
   8   1  18     2806.55     2584.08    347.83 o
 -11   2  18     1001.15      658.57    246.71 o
 -10   2  18     2420.27     3124.45    480.12 o
  -9   2  18     1576.86     1738.71    320.09 o
  -8   2  18     3968.53     3867.14    547.11 o
  -7   2  18     1948.71     1853.22    314.33 o
  -6   2  18     5587.84     6377.62    729.33 o
  -5   2  18     2716.50     3202.43    339.64 o
  -4   2  18     1184.64     1237.86    196.71 o
  -3   2  18      890.98      776.68    117.21 o
  -2   2  18     1480.52     1496.46    152.27 o
  -1   2  18      351.94      268.68     85.25 o
   0   2  18     3616.39     3694.77    348.20 o
   1   2  18     1884.72     1762.48    187.30 o
   2   2  18     1452.98     1843.15    242.84 o
   3   2  18        4.58       13.39    101.59 o
   4   2  18     1556.16     1727.28    238.72 o
   5   2  18       83.23       44.32    118.96 o
   6   2  18        1.56     -115.33    115.33 o
   7   2  18       25.97      -91.39    139.61 o
   8   2  18      869.16      444.37    339.08 o
 -10   3  18       33.52       47.92    207.17 o
  -9   3  18      438.45       85.11    193.21 o
  -8   3  18       30.29      -75.25    164.76 o
  -7   3  18      689.80      756.75    172.17 o
  -6   3  18       34.91      -26.75    120.36 o
  -5   3  18      969.32      902.36    173.23 o
  -4   3  18     3165.77     2819.69    464.88 o
  -3   3  18     1686.27     1651.27    182.65 o
  -2   3  18     3476.58     3180.88    292.92 o
  -1   3  18     1669.91     1545.94    223.29 o
   0   3  18     4089.06     3979.61    373.21 o
   1   3  18     2196.24     2060.52    214.85 o
   2   3  18     4333.17     4707.39    535.69 o
   3   3  18     5202.87     6077.31    679.46 o
   4   3  18     3968.66     4573.29    520.01 o
   5   3  18     4156.54     4430.11    510.79 o
   6   3  18     3755.32     3557.09    424.90 o
   7   3  18     1379.86      900.42    190.49 o
   8   3  18     2203.29     1955.42    290.67 o
 -10   4  18      696.71      127.83    223.68 o
  -9   4  18     1993.08     2114.78    358.67 o
  -8   4  18     2665.97     2481.38    461.14 o
  -7   4  18     3568.68     3588.43    430.34 o
  -6   4  18     1897.14     1710.89    256.31 o
  -5   4  18     6774.44     7492.97    829.77 o
  -4   4  18     2967.36     3044.06    383.97 o
  -3   4  18     4519.65     5272.43    608.95 o
  -2   4  18     2166.68     1668.17    202.44 o
  -1   4  18      330.82      287.38     90.81 o
   0   4  18      876.18     1136.35    178.91 o
   1   4  18      339.62       77.77     87.39 o
   2   4  18       20.61      -77.80     99.97 o
   3   4  18      166.42       -3.48    135.07 o
   4   4  18      840.52      707.43    153.15 o
   5   4  18       16.75      -89.22    116.32 o
   6   4  18      113.67      -62.46    130.71 o
   7   4  18       22.81       39.88    194.81 o
   8   4  18      161.94      -29.41    259.45 o
 -10   5  18        4.49      -14.99    216.22 o
  -9   5  18       34.37      -34.11    157.24 o
  -8   5  18      173.05      134.44    172.03 o
  -7   5  18      328.26      287.80    152.07 o
  -6   5  18      166.73      218.08    138.00 o
  -5   5  18     2406.35     2357.01    320.86 o
  -4   5  18      213.69      145.49    131.05 o
  -3   5  18     2581.27     2477.20    332.57 o
  -2   5  18       56.33      -14.51    107.14 o
  -1   5  18     7841.42     8394.64    823.55 o
   0   5  18       74.96      -32.97     91.38 o
   1   5  18     7104.07     7901.78    783.78 o
   2   5  18     4981.92     5450.54    595.52 o
   3   5  18     7831.05     9405.92   1031.66 o
   4   5  18     2083.30     1932.39    386.38 o
   5   5  18     3963.44     4225.06    492.44 o
   6   5  18      576.68      549.84    250.35 o
   7   5  18     2685.50     2771.87    368.08 o
  -9   6  18     4450.79     5600.98    658.46 o
  -8   6  18       59.90      -47.09    169.81 o
  -7   6  18     3271.76     4012.23    483.83 o
  -6   6  18       22.52      -85.69    140.91 o
  -5   6  18     4150.23     4260.64    517.32 o
  -4   6  18       21.34     -124.57    124.57 o
  -3   6  18     3874.62     3864.35    459.02 o
  -2   6  18      279.49        5.20    125.27 o
  -1   6  18     3577.06     3606.30    381.29 o
   0   6  18       95.88       81.42    119.54 o
   1   6  18      825.39      819.31    180.70 o
   2   6  18      105.69     -110.80    171.00 o
   3   6  18     1113.27     1106.00    223.36 o
   4   6  18       93.24      -56.52    129.49 o
   5   6  18      178.85      -42.04    132.89 o
   6   6  18       23.74     -132.13    269.61 o
   7   6  18     1361.93     1299.01    237.00 o
  -8   7  18        2.11       10.97    163.56 o
  -7   7  18      670.03      477.35    201.20 o
  -6   7  18       22.65       64.78    153.73 o
  -5   7  18     2306.40     2391.61    328.84 o
  -4   7  18      184.62       50.59    132.09 o
  -3   7  18     3120.40     3941.26    730.48 o
  -2   7  18       60.72      121.43    133.58 o
  -1   7  18     2588.69     2775.67    309.41 o
   0   7  18      105.82      160.67    115.23 o
   1   7  18     5455.64     5849.01    576.50 o
   2   7  18        1.65     -162.65    193.50 o
   3   7  18     2743.13     2970.32    539.22 o
   4   7  18       20.23     -186.40    186.40 o
   5   7  18     4899.78     5391.51    732.82 o
   6   7  18      180.73       99.65    154.56 o
  -7   8  18     2587.64     2583.91    364.84 o
  -6   8  18      405.74      255.97    175.06 o
  -5   8  18     2701.08     2498.02    342.77 o
  -4   8  18        9.79       40.40    150.42 o
  -3   8  18     4459.50     4932.56    586.42 o
  -2   8  18        2.32     -125.58    125.58 o
  -1   8  18     1528.80     1388.69    198.47 o
   0   8  18       21.11     -106.90    106.90 o
   1   8  18      512.58      512.91    148.69 o
   2   8  18       38.68      -69.01    118.87 o
   3   8  18      169.64      189.51    215.85 o
   4   8  18        0.77     -213.81    213.81 o
   5   8  18       44.56     -166.39    243.58 o
  -6   9  18       14.27      123.92    171.78 o
  -5   9  18     1294.12     1397.59    252.39 o
  -4   9  18      590.19      750.18    200.99 o
  -3   9  18     1992.42     1733.85    276.70 o
  -2   9  18      288.72      391.08    160.98 o
  -1   9  18     2102.29     1739.21    270.90 o
   0   9  18      947.22      780.10    175.74 o
   1   9  18     4888.28     5230.37    542.52 o
   2   9  18      928.14      882.12    192.57 o
   3   9  18     4290.01     4747.26    630.60 o
   4   9  18      939.65     1044.90    603.60 o
  -5  10  18     1646.12     1420.84    267.01 o
  -4  10  18      294.37       48.07    171.41 o
  -3  10  18     2313.51     2414.44    410.30 o
  -2  10  18      852.74      753.79    216.94 o
  -1  10  18      647.32      589.29    216.33 o
   0  10  18      981.81      722.03    225.40 o
   1  10  18      523.97      275.03    129.74 o
   2  10  18      500.03      509.53    175.20 o
  -9   0  19     3593.95     3947.22    699.06 o
  -7   0  19     8121.24     9355.69   1468.06 o
  -5   0  19    12636.19    12122.52   1869.33 o
  -3   0  19     8134.34     8902.49    956.59 o
  -1   0  19     2992.41     2433.84    388.71 o
   1   0  19       34.71      -11.17    118.22 o
   3   0  19      147.91        2.25    201.59 o
   5   0  19      466.71       82.47    174.84 o
   7   0  19      609.26      582.34    233.82 o
 -10   1  19        1.21      274.68    207.62 o
  -9   1  19      639.96      450.23    193.29 o
  -8   1  19      198.72      -87.15    158.11 o
  -7   1  19     2242.14     2057.00    286.52 o
  -6   1  19        5.84     -125.50    125.50 o
  -5   1  19     2516.24     2987.05    368.69 o
  -4   1  19     1167.40      892.13    147.11 o
  -3   1  19    10951.90    10494.15    916.15 o
  -2   1  19     3828.59     3891.51    354.20 o
  -1   1  19    10350.72    10209.50    906.74 o
   0   1  19     6596.43     7398.63    668.38 o
   1   1  19     5959.87     6961.60    627.50 o
   2   1  19      637.82      750.83    221.78 o
   3   1  19     5778.93     6247.65    694.17 o
   4   1  19      635.11      594.41    174.94 o
   5   1  19     6891.90     7237.55    794.94 o
   6   1  19      153.59      -14.24    156.94 o
   7   1  19     4349.45     4327.51    522.53 o
   8   1  19      291.96      398.20    270.38 o
 -10   2  19      846.81      347.45    231.85 o
  -9   2  19     2730.25     2715.14    422.29 o
  -8   2  19       86.02      -35.09    183.52 o
  -7   2  19     2049.10     2555.97    401.32 o
  -6   2  19     1768.07     1801.07    309.22 o
  -5   2  19     3372.66     3901.46    416.00 o
  -4   2  19      619.09      326.11    113.71 o
  -3   2  19      509.29      508.52    103.30 o
  -2   2  19        6.24       -8.40     78.01 o
  -1   2  19     2302.40     2126.37    281.81 o
   0   2  19      126.23      212.67     91.47 o
   1   2  19     1790.52     1925.13    212.27 o
   2   2  19      119.27      144.15    107.90 o
   3   2  19      465.99      644.09    144.09 o
   4   2  19       39.12     -111.34    111.34 o
   5   2  19       86.63      -11.34    125.97 o
   6   2  19       33.31     -118.99    129.89 o
   7   2  19      275.03       62.46    156.65 o
   8   2  19      190.19      -83.12    153.15 o
 -10   3  19      203.37     -286.75    305.07 o
  -9   3  19       96.53      -41.22    208.58 o
  -8   3  19      261.94       96.24    181.83 o
  -7   3  19      200.05      362.80    202.68 o
  -6   3  19      410.48      351.97    147.48 o
  -5   3  19       36.31      -60.99    152.00 o
  -4   3  19      695.58      516.94    144.87 o
  -3   3  19     3664.72     3680.32    376.92 o
  -2   3  19     4040.54     4155.69    375.28 o
  -1   3  19     4077.73     4428.40    398.87 o
   0   3  19     3626.58     4065.89    373.60 o
   1   3  19     7549.12     7524.76    676.06 o
   2   3  19     2571.40     2861.95    342.65 o
   3   3  19     2840.18     3271.28    395.46 o
   4   3  19     4478.46     5238.96    597.68 o
   5   3  19     3902.50     4052.35    483.68 o
   6   3  19     1912.38     2068.31    412.01 o
   7   3  19     2675.12     2823.94    359.93 o
  -9   4  19     2450.84     2527.49    557.44 o
  -8   4  19      894.77      769.41    185.90 o
  -7   4  19     2607.81     3383.03    714.69 o
  -6   4  19     4104.82     3962.77    483.61 o
  -5   4  19     4997.45     5514.88    632.21 o
  -4   4  19     4422.36     4690.66    543.66 o
  -3   4  19      820.98      825.55    168.95 o
  -2   4  19     4769.93     5288.52    533.48 o
  -1   4  19     1050.37      906.38    142.62 o
   0   4  19       18.80      -97.54     97.54 o
   1   4  19      361.09      449.42    120.74 o
   2   4  19      116.49      -70.47    117.09 o
   3   4  19       39.24      -10.96    112.65 o
   4   4  19       13.84       63.56    125.98 o
   5   4  19       84.17       53.35    133.10 o
   6   4  19      103.11     -134.97    134.97 o
   7   4  19        2.33     -130.16    164.15 o
  -9   5  19      265.67      -38.14    176.73 o
  -8   5  19       20.90       29.06    159.47 o
  -7   5  19      165.40     -150.04    150.04 o
  -6   5  19      677.38      607.52    334.55 o
  -5   5  19      236.02      255.80    193.75 o
  -4   5  19     4222.06     4210.06    507.15 o
  -3   5  19      138.88       14.98    162.71 o
  -2   5  19     6768.04     7097.43    698.29 o
  -1   5  19       47.19     -111.17    111.17 o
   0   5  19     8604.09     9894.03    964.83 o
   1   5  19     1325.65     1461.77    227.65 o
   2   5  19     3638.90     3848.65    517.81 o
   3   5  19     1447.32     1477.75    217.21 o
   4   5  19     5527.28     6920.79    777.92 o
   5   5  19     1315.84     1266.71    346.37 o
   6   5  19     3166.83     4356.02    649.91 o
   7   5  19      460.27      508.24    177.69 o
  -8   6  19     4962.37     5963.16    711.14 o
  -7   6  19       15.42     -157.27    157.27 o
  -6   6  19     2469.96     2648.99    362.31 o
  -5   6  19       28.23      -62.81    141.48 o
  -4   6  19     3158.43     2643.69    359.15 o
  -3   6  19        2.12      -82.14    136.86 o
  -2   6  19     2605.46     2553.03    293.37 o
  -1   6  19      238.85      157.97    133.75 o
   0   6  19      280.58      346.97    134.53 o
   1   6  19      250.69       50.82    133.72 o
   2   6  19     1941.24     1745.07    357.28 o
   3   6  19       41.60     -169.67    179.80 o
   4   6  19      131.81      -22.71    148.66 o
   5   6  19      120.54       24.11    148.93 o
   6   6  19      955.78     1063.56    212.89 o
  -8   7  19      553.89      528.66    197.82 o
  -7   7  19       28.95     -128.48    159.28 o
  -6   7  19     1525.79     1489.20    257.88 o
  -5   7  19      660.72      683.10    183.39 o
  -4   7  19     1675.83     2038.59    292.83 o
  -3   7  19      136.79       98.87    144.59 o
  -2   7  19     2587.67     2861.05    376.60 o
  -1   7  19       12.59       32.74    111.83 o
   0   7  19     3875.13     3930.26    460.81 o
   1   7  19       17.31      -22.95    107.45 o
   2   7  19     4231.25     4923.12    816.70 o
   3   7  19       26.42     -188.72    188.72 o
   4   7  19     4608.32     4435.37    761.55 o
   5   7  19       65.10     -123.94    237.78 o
  -7   8  19      115.16       39.83    171.34 o
  -6   8  19     3009.99     3033.10    405.46 o
  -5   8  19      313.30     -176.42    176.42 o
  -4   8  19     4420.67     4976.36    629.01 o
  -3   8  19      424.00      459.58    170.07 o
  -2   8  19     1664.90     1327.88    249.41 o
  -1   8  19      113.25       38.44    129.92 o
   0   8  19      726.19      422.06    229.36 o
   1   8  19       19.24      -50.58    110.57 o
   2   8  19      332.09      178.48    145.61 o
   3   8  19       40.98     -225.77    235.93 o
   4   8  19      240.69      416.19    321.61 o
  -5   9  19      209.66      158.64    208.58 o
  -4   9  19     2210.24     2035.06    346.54 o
  -3   9  19      327.66      301.86    277.97 o
  -2   9  19     1250.36     1057.61    230.32 o
  -1   9  19      740.87      668.86    220.82 o
   0   9  19     2121.35     2213.21    271.55 o
   1   9  19      873.81      710.59    206.12 o
   2   9  19     4045.47     4510.53    599.42 o
   3   9  19     1660.53     1828.81    291.67 o
  -3  10  19      498.17      437.88    287.36 o
  -2  10  19      450.55      367.47    207.02 o
  -1  10  19      383.09      473.89    218.81 o
   0  10  19      228.94      213.31    141.46 o
 -10   0  20     3211.62     2933.86    811.70 o
  -8   0  20     1982.44     3321.38   1145.49 o
  -6   0  20     6668.72     7354.25   1247.74 o
  -4   0  20     5102.76     5992.64    953.94 o
  -2   0  20     3945.03     4385.48    495.97 o
   0   0  20      481.39      444.98    148.16 o
   2   0  20      121.42     -137.04    137.04 o
   4   0  20      770.96      368.20    190.90 o
   6   0  20       12.70       50.32    208.22 o
 -10   1  20      114.63       42.30    209.89 o
  -9   1  20       42.87     -188.61    188.61 o
  -8   1  20     1485.81     1374.22    291.49 o
  -7   1  20        0.82       54.74    169.41 o
  -6   1  20     1076.55     1137.26    210.68 o
  -5   1  20        1.78     -128.80    128.80 o
  -4   1  20     2635.66     2652.90    331.46 o
  -3   1  20      849.26      914.46    130.32 o
  -2   1  20     8419.52     8212.17    723.01 o
  -1   1  20     1102.02      869.58    132.56 o
   0   1  20     6793.43     8646.08    775.97 o
   1   1  20     1977.59     1979.36    261.05 o
   2   1  20     4302.63     5166.97    572.48 o
   3   1  20      579.30      335.74    128.48 o
   4   1  20     8166.17     9569.96   1042.79 o
   5   1  20      101.10       24.65    138.92 o
   6   1  20     4633.80     4630.59    544.22 o
   7   1  20      192.26       34.26    162.27 o
  -9   2  20      162.02       70.39    270.35 o
  -8   2  20     2318.41     2208.48    376.62 o
  -7   2  20      801.82      739.52    228.83 o
  -6   2  20     3190.30     2992.23    455.17 o
  -5   2  20       43.82      -48.26    115.13 o
  -4   2  20     1662.27     1318.75    187.00 o
  -3   2  20      301.86      163.72     95.62 o
  -2   2  20     2055.06     1867.18    249.36 o
  -1   2  20      687.98      420.79    197.82 o
   0   2  20      617.94      496.11    110.16 o
   1   2  20      588.37      620.62    139.96 o
   2   2  20      108.15       92.72    115.96 o
   3   2  20       71.45     -117.84    117.84 o
   4   2  20       45.04     -121.89    121.89 o
   5   2  20       69.19     -129.18    129.18 o
   6   2  20       22.78     -107.37    149.57 o
   7   2  20      157.11      166.47    171.31 o
  -9   3  20       34.74     -162.41    205.68 o
  -8   3  20       10.05      359.60    212.26 o
  -7   3  20       97.71       73.69    194.30 o
  -6   3  20      189.45      149.43    138.65 o
  -5   3  20     1166.59      855.64    182.35 o
  -4   3  20     2155.98     1811.53    347.42 o
  -3   3  20      658.84      555.84    126.85 o
  -2   3  20     3017.97     2979.15    289.13 o
  -1   3  20     4416.77     4666.49    416.14 o
   0   3  20     6922.15     7420.68    730.14 o
   1   3  20     3920.19     4125.70    476.09 o
   2   3  20     3617.79     4042.57    474.38 o
   3   3  20     2778.06     3367.39    410.45 o
   4   3  20     4199.88     4441.51    523.82 o
   5   3  20     1759.93     1605.38    242.37 o
   6   3  20     2589.08     2647.53    351.08 o
   7   3  20      724.12      822.93    281.15 o
  -9   4  20      926.37      846.77    280.91 o
  -8   4  20     2712.91     2930.57    466.30 o
  -7   4  20     1936.88     1608.98    262.91 o
  -6   4  20     2398.07     2475.84    338.81 o
  -5   4  20     2589.41     3141.73    402.31 o
  -4   4  20     1007.39      907.17    185.93 o
  -3   4  20     4707.28     4789.67    552.64 o
  -2   4  20     1781.58     1827.57    231.00 o
  -1   4  20     2901.45     2831.42    311.16 o
   0   4  20      448.78       45.09    134.21 o
   1   4  20        4.18     -113.03    174.32 o
   2   4  20      266.76      121.59    145.23 o
   3   4  20      254.64      281.54    132.68 o
   4   4  20        6.82     -134.75    134.75 o
   5   4  20       64.33      -25.43    140.48 o
   6   4  20        4.28      155.90    215.56 o
  -8   5  20      164.52      112.89    168.51 o
  -7   5  20     1688.76     1625.94    272.93 o
  -6   5  20      786.33      402.26    170.46 o
  -5   5  20     2127.15     1641.58    263.74 o
  -4   5  20     2093.38     1680.98    256.95 o
  -3   5  20     3226.90     2249.57    353.09 o
  -2   5  20      397.61      366.89    125.06 o
  -1   5  20     6682.74     7448.47    732.55 o
   0   5  20      615.98      412.43    121.00 o
   1   5  20     5241.69     5350.64    870.31 o
   2   5  20      766.85      267.38    208.65 o
   3   5  20     4463.27     5631.68    727.83 o
   4   5  20     1274.93      991.72    193.43 o
   5   5  20     3514.96     4356.37    547.28 o
   6   5  20      799.12     1225.17    226.76 o
  -8   6  20      179.03     -134.01    175.94 o
  -7   6  20     4214.84     4779.38    586.18 o
  -6   6  20       66.47      156.67    155.50 o
  -5   6  20     2599.60     2243.28    318.21 o
  -4   6  20       23.29     -169.98    169.98 o
  -3   6  20     2804.39     2296.48    318.51 o
  -2   6  20      244.66       32.08    168.39 o
  -1   6  20      690.83      729.98    151.28 o
   0   6  20      227.90       81.01    121.83 o
   1   6  20      825.58      967.17    395.84 o
   2   6  20       99.66      166.12    196.54 o
   3   6  20       78.66      164.20    206.10 o
   4   6  20        2.95     -187.32    187.32 o
   5   6  20       86.21     -206.15    206.35 o
  -7   7  20     1003.34      797.51    214.57 o
  -6   7  20        5.61     -125.09    175.33 o
  -5   7  20     2000.60     2304.30    333.62 o
  -4   7  20      111.01     -153.54    153.54 o
  -3   7  20     2616.92     2364.41    329.86 o
  -2   7  20        1.46      -27.14    173.34 o
  -1   7  20     3523.78     4702.75    494.25 o
   0   7  20        8.24     -117.53    117.53 o
   1   7  20     5615.47     5396.48    683.41 o
   2   7  20       52.88     -185.09    194.63 o
   3   7  20     3396.49     3780.95    668.76 o
   4   7  20        2.00     -163.85    231.26 o
  -6   8  20      290.26       15.18    187.38 o
  -5   8  20     1791.75     2459.15    351.85 o
  -4   8  20      126.23      128.82    166.30 o
  -3   8  20     2739.82     2603.57    545.37 o
  -2   8  20      411.55      347.82    168.23 o
  -1   8  20      889.53      806.91    191.18 o
   0   8  20        4.85     -147.73    147.73 o
   1   8  20      527.53      632.90    183.35 o
   2   8  20        1.06     -149.80    175.39 o
   3   8  20      219.30     -218.84    320.44 o
  -4   9  20      463.60      294.39    232.74 o
  -3   9  20     2678.65     2502.33    506.51 o
  -2   9  20      519.51      321.41    175.74 o
  -1   9  20     1382.75     1775.52    283.58 o
   0   9  20     1680.38     1703.62    339.61 o
   1   9  20     2855.46     3411.75    473.40 o
  -9   0  21     2058.62     2692.15    790.01 o
  -7   0  21     2242.67     2648.84    494.00 o
  -5   0  21     3483.57     3386.47    597.96 o
  -3   0  21     1857.22     2032.45    752.65 o
  -1   0  21     2835.90     3151.43    441.28 o
   1   0  21      977.53     1017.94    250.20 o
   3   0  21      127.89     -152.51    152.51 o
   5   0  21     2417.79     2251.15    701.27 o
  -9   1  21      771.70      581.26    348.61 o
  -8   1  21        3.43      -63.90    196.86 o
  -7   1  21     1528.71     1371.99    290.67 o
  -6   1  21       17.96       86.80    183.95 o
  -5   1  21     1572.75     1701.42    256.70 o
  -4   1  21      140.37      -53.35    133.72 o
  -3   1  21     3637.89     3890.28    463.59 o
  -2   1  21      108.35      125.53    108.56 o
  -1   1  21     5423.97     6644.29    600.01 o
   0   1  21     1259.18     1168.55    155.09 o
   1   1  21     5544.39     7120.13    791.67 o
   2   1  21      947.49     1129.82    186.43 o
   3   1  21     9148.32    10647.17   1154.85 o
   4   1  21      585.30      476.48    148.84 o
   5   1  21     2806.24     2828.81    368.52 o
   6   1  21        3.54     -150.94    150.94 o
  -9   2  21     2583.02     3310.19    505.84 o
  -8   2  21      864.64     1017.16    273.31 o
  -7   2  21     2739.33     2916.05    451.27 o
  -6   2  21      394.83      506.11    200.22 o
  -5   2  21     4476.45     4999.66    686.83 o
  -4   2  21      254.68       98.09    134.62 o
  -3   2  21      995.23      743.48    127.17 o
  -2   2  21     1006.37     1059.87    145.67 o
  -1   2  21      626.86      377.05    120.87 o
   0   2  21        1.21     -125.50    125.50 o
   1   2  21      355.84       92.59    124.74 o
   2   2  21      593.91      261.19    133.31 o
   3   2  21       10.39      -66.88    126.71 o
   4   2  21       34.45     -122.28    122.28 o
   5   2  21      202.64       39.63    260.30 o
   6   2  21       46.41      170.42    156.42 o
  -8   3  21       39.31      -70.32    214.84 o
  -7   3  21     1203.02     1234.20    417.84 o
  -6   3  21      248.53       95.39    182.53 o
  -5   3  21     1194.09      796.35    180.47 o
  -4   3  21      525.26      100.71    140.83 o
  -3   3  21     2396.51     2091.69    351.74 o
  -2   3  21     2219.88     1651.79    209.74 o
  -1   3  21     4052.11     4475.48    400.56 o
   0   3  21     4458.23     4721.91    493.55 o
   1   3  21     5289.76     6135.13    791.35 o
   2   3  21     2792.01     3288.10    396.55 o
   3   3  21     3979.20     4668.97    544.12 o
   4   3  21     1739.82     2348.67    550.10 o
   5   3  21     2317.44     2726.58    365.96 o
   6   3  21      675.09      979.39    210.84 o
  -8   4  21     1423.34     1036.34    276.91 o
  -7   4  21      670.18      551.98    221.48 o
  -6   4  21     1392.33     1162.28    222.64 o
  -5   4  21     1605.38     1466.21    238.74 o
  -4   4  21     1137.25     1419.49    321.12 o
  -3   4  21      663.47      409.42    159.04 o
  -2   4  21     3525.44     3365.33    360.50 o
  -1   4  21      346.05      173.81    131.70 o
   0   4  21       81.86      118.61    182.22 o
   1   4  21       58.32     -108.87    145.21 o
   2   4  21       75.76      146.39    139.01 o
   3   4  21        1.83     -132.81    132.81 o
   4   4  21      126.03       12.73    138.36 o
   5   4  21       21.70     -155.61    155.61 o
  -7   5  21      360.52      156.25    173.70 o
  -6   5  21     2323.20     1686.77    281.05 o
  -5   5  21     1602.33     1409.58    326.55 o
  -4   5  21     2002.45     1220.11    238.39 o
  -3   5  21     1206.12      758.01    179.42 o
  -2   5  21     3332.24     3491.76    417.82 o
  -1   5  21     2273.35     2378.16    278.35 o
   0   5  21     6841.73     7582.40    746.27 o
   1   5  21      965.77      768.48    250.98 o
   2   5  21     4102.48     4415.82    741.48 o
   3   5  21      547.74      237.47    203.32 o
   4   5  21     4250.49     4678.52    622.61 o
   5   5  21      818.51      813.70    192.50 o
  -7   6  21       33.17     -116.98    260.81 o
  -6   6  21     3863.41     3931.13    495.91 o
  -5   6  21      330.34      109.19    170.68 o
  -4   6  21     2497.00     2184.56    311.05 o
  -3   6  21       68.55      175.89    158.09 o
  -2   6  21     1268.52      940.79    200.90 o
  -1   6  21        3.32       59.00    124.22 o
   0   6  21      141.56       52.06    119.05 o
   1   6  21       91.23       30.77    173.25 o
   2   6  21       50.03     -114.97    210.93 o
   3   6  21      142.53     -208.51    208.51 o
   4   6  21       20.66     -228.68    228.68 o
  -6   7  21     1524.52     1315.40    250.45 o
  -5   7  21       77.21     -128.40    163.58 o
  -4   7  21     3633.28     3630.01    456.13 o
  -3   7  21       16.80     -156.02    156.02 o
  -2   7  21     3130.02     3037.67    390.74 o
  -1   7  21       33.90     -122.48    122.48 o
   0   7  21     3712.92     3801.41    525.02 o
   1   7  21        1.09      -53.14    146.59 o
   2   7  21     4235.26     3792.77    954.99 o
   3   7  21       99.89     -216.61    216.61 o
  -4   8  21     2038.58     1617.26    281.16 o
  -3   8  21      217.16      195.61    217.39 o
  -2   8  21      604.35      448.05    186.98 o
  -1   8  21      100.22       13.13    130.68 o
   0   8  21      441.41      461.01    151.55 o
   1   8  21       63.65     -140.93    140.93 o
  -8   0  22     2879.06     2642.44    799.02 o
  -6   0  22     2904.22     2825.51    523.08 o
  -4   0  22     1196.31      890.11    500.35 o
  -2   0  22     3706.77     3771.59    642.08 o
   0   0  22     1656.76     1522.85    312.15 o
   2   0  22        3.83      152.26    184.23 o
   4   0  22     3761.95     3822.99    922.05 o
  -8   1  22     1024.72     1003.54    440.28 o
  -7   1  22      221.12       98.58    235.83 o
  -6   1  22     1529.57     1717.54    325.64 o
  -5   1  22        3.61     -132.97    251.64 o
  -4   1  22     2047.63     2142.64    365.19 o
  -3   1  22      142.44       53.13    146.26 o
  -2   1  22     3888.61     3582.50    331.87 o
  -1   1  22      580.01      362.47    138.85 o
   0   1  22     4040.60     4330.79    503.37 o
   1   1  22     1485.56     1646.47    239.90 o
   2   1  22     6390.54     7196.26    793.76 o
   3   1  22      387.37      184.76    137.77 o
   4   1  22     4480.26     3765.55    455.50 o
   5   1  22       73.26        2.08    154.97 o
  -8   2  22     2622.00     2682.59    446.83 o
  -7   2  22     1322.80      962.28    369.02 o
  -6   2  22     3828.45     2886.96    675.63 o
  -5   2  22      288.65      306.55    201.39 o
  -4   2  22     1106.96     1203.58    311.86 o
  -3   2  22      455.58      410.36    128.29 o
  -2   2  22      924.54      773.49    131.64 o
  -1   2  22      307.34      106.43     98.79 o
   0   2  22      386.00      252.27    147.48 o
   1   2  22        1.09     -136.59    136.59 o
   2   2  22      261.72      144.52    164.39 o
   3   2  22      269.98      313.21    148.14 o
   4   2  22      177.46      136.04    170.80 o
   5   2  22       99.10     -144.08    144.08 o
  -8   3  22     1560.14     1492.50    477.70 o
  -7   3  22      511.83     1015.72    552.45 o
  -6   3  22     1579.32     1658.68    332.77 o
  -5   3  22     1067.27      820.61    265.30 o
  -4   3  22      717.72      585.36    237.45 o
  -3   3  22     1413.90     1104.47    201.70 o
  -2   3  22     3828.50     4102.73    419.08 o
  -1   3  22     3228.85     3386.49    358.05 o
   0   3  22     5008.47     6483.36    811.73 o
   1   3  22     1447.19     1489.65    283.39 o
   2   3  22     2640.72     3115.74    445.62 o
   3   3  22     1930.83     2308.69    303.17 o
   4   3  22     2329.99     2364.61    386.05 o
   5   3  22     1145.20     1574.49    383.55 o
  -7   4  22     1872.58     2011.22    381.80 o
  -6   4  22      988.70      737.58    257.36 o
  -5   4  22      186.82      -26.58    154.13 o
  -4   4  22      453.42      184.30    158.86 o
  -3   4  22     1303.20      667.97    273.51 o
  -2   4  22      283.18      -72.34    121.46 o
  -1   4  22     1001.87      514.93    142.29 o
   0   4  22        2.97      -68.30    178.56 o
   1   4  22       98.08      178.27    183.09 o
   2   4  22       18.42     -145.84    145.84 o
   3   4  22       28.21      -23.20    217.97 o
   4   4  22       42.48      -66.57    151.17 o
  -6   5  22      251.16      416.62    223.91 o
  -5   5  22     3247.26     2776.47    380.28 o
  -4   5  22      855.00      491.72    204.04 o
  -3   5  22     2530.84     2158.76    314.08 o
  -2   5  22     2579.68     2186.56    260.41 o
  -1   5  22     4033.94     4179.08    447.83 o
   0   5  22     2052.87     1550.10    264.59 o
   1   5  22     4347.33     4675.85    789.89 o
   2   5  22       53.51       29.78    207.98 o
   3   5  22     5068.98     5533.98    917.59 o
   4   5  22      330.30      440.17    252.30 o
  -6   6  22       37.57     -181.15    181.15 o
  -5   6  22     2065.61     1717.53    284.45 o
  -4   6  22       58.79     -219.17    219.17 o
  -3   6  22     1641.36     1576.76    493.62 o
  -2   6  22       53.71     -130.33    130.33 o
  -1   6  22      380.30      564.04    153.96 o
   0   6  22      324.48      211.91    151.46 o
   1   6  22       91.47      -31.37    175.63 o
   2   6  22       71.75      -55.87    338.12 o
   3   6  22      174.63      -24.64    229.70 o
  -4   7  22       85.33        8.05    186.28 o
  -3   7  22     2200.84     2421.70    354.45 o
  -2   7  22        3.36     -150.31    154.55 o
  -1   7  22     2648.50     2818.99    329.72 o
   0   7  22        2.18     -137.42    137.42 o
   1   7  22     4746.80     5757.31    747.29 o
  -7   0  23     4505.91     5115.24   1281.27 o
  -5   0  23     1516.82     1933.29    567.07 o
  -3   0  23     1214.68     1490.90    346.20 o
  -1   0  23     1096.28     1150.87    307.98 o
   1   0  23      125.27     -103.81    185.20 o
   3   0  23      790.33      819.77    479.00 o
  -7   1  23     1176.06     1009.57    275.55 o
  -6   1  23      432.02      219.44    328.48 o
  -5   1  23     2987.64     3354.29    833.00 o
  -4   1  23      310.64      174.94    192.87 o
  -3   1  23     3422.96     3353.26    420.27 o
  -2   1  23      528.92      708.27    208.05 o
  -1   1  23     3716.61     4077.33    389.65 o
   0   1  23      443.87      786.13    298.41 o
   1   1  23     4117.16     5194.34    588.31 o
   2   1  23      588.60      403.91    191.80 o
   3   1  23     6511.20     6605.82    735.85 o
   4   1  23      320.02       24.58    206.39 o
  -7   2  23     1860.93     1383.16    320.38 o
  -6   2  23      224.34     -167.98    205.37 o
  -5   2  23     1490.84     1595.33    325.03 o
  -4   2  23      720.20      330.65    451.95 o
  -3   2  23      771.76      629.49    202.70 o
  -2   2  23      173.37      -37.90    115.98 o
  -1   2  23      274.47      212.28    114.39 o
   0   2  23        0.68      -78.31    141.37 o
   1   2  23      352.49      463.45    241.55 o
   2   2  23      142.95      -17.77    143.72 o
   3   2  23       17.51      -82.58    145.27 o
   4   2  23       18.75     -152.10    152.10 o
  -7   3  23     1400.08      929.88    562.77 o
  -6   3  23      759.90      538.95    238.31 o
  -5   3  23     2416.65     2286.11    388.99 o
  -4   3  23     1943.51     1978.41    350.26 o
  -3   3  23     2130.15     2014.66    301.24 o
  -2   3  23     1456.59     1203.24    186.67 o
  -1   3  23     3447.45     3862.15    587.60 o
   0   3  23      971.48      745.71    245.05 o
   1   3  23     3498.56     4371.03    584.66 o
   2   3  23     1183.37     1010.06    228.31 o
   3   3  23     3772.71     4775.56    639.66 o
   4   3  23     1901.07     2114.03    302.70 o
  -6   4  23     1415.51      763.71    275.92 o
  -5   4  23      909.99      349.06    280.59 o
  -4   4  23      379.59      505.76    189.39 o
  -3   4  23      582.12      814.09    259.43 o
  -2   4  23      938.22      957.40    191.19 o
  -1   4  23       12.84     -111.18    111.18 o
   0   4  23      278.81       60.50    134.33 o
   1   4  23       53.74      -49.88    488.59 o
   2   4  23        3.69      341.72    224.21 o
   3   4  23      137.19      318.34    240.82 o
  -5   5  23      587.95      475.77    234.19 o
  -4   5  23     2858.59     2362.86    346.83 o
  -3   5  23      844.75      854.29    287.78 o
  -2   5  23     3879.76     3873.26    423.76 o
  -1   5  23     1680.29     1413.03    298.57 o
   0   5  23     3670.14     3774.16    592.81 o
   1   5  23      393.50      213.85    342.13 o
   2   5  23     3742.66     4783.85   1227.22 o
  -4   6  23     1056.70      932.78    226.52 o
  -3   6  23        2.18      -58.00    174.48 o
  -2   6  23      798.92      556.08    200.47 o
  -1   6  23       18.63       -9.30    207.41 o
   0   6  23       47.96      -60.78    161.04 o
   1   6  23       33.98       39.16    154.82 o
  -6   0  24     2734.25     2051.10    694.10 o
  -4   0  24      845.51      612.27    267.20 o
  -2   0  24      975.70     1063.95    311.16 o
   0   0  24        2.25       82.57    248.55 o
   2   0  24       54.64     -182.16    182.16 o
  -6   1  24     3156.11     3251.38    498.40 o
  -5   1  24      140.15      181.93    276.27 o
  -4   1  24     1630.32     1448.58    410.67 o
  -3   1  24      902.79      494.55    221.64 o
  -2   1  24     3246.43     3513.10    439.49 o
  -1   1  24       60.47     -185.48    189.43 o
   0   1  24     4559.84     5439.48    717.98 o
   1   1  24      344.29      106.62    169.88 o
   2   1  24     4224.28     5180.70    588.10 o
   3   1  24      406.21      300.66    176.33 o
  -6   2  24     1085.24      522.08    299.87 o
  -5   2  24      136.06      -44.72    251.75 o
  -4   2  24      961.09      262.34    224.36 o
  -3   2  24      100.60      100.44    216.17 o
  -2   2  24      281.00      185.03    304.84 o
  -1   2  24        9.31     -135.09    135.09 o
   0   2  24       16.27     -149.37    149.37 o
   1   2  24       47.96      -22.19    161.67 o
   2   2  24        5.55     -160.02    160.02 o
   3   2  24        0.91        9.11    229.75 o
  -5   3  24      504.34      -13.47    240.22 o
  -4   3  24     1595.66     1511.70    320.30 o
  -3   3  24     2746.82     2723.72    440.51 o
  -2   3  24     3757.26     3763.39    401.37 o
  -1   3  24     1197.00     1249.06    358.96 o
   0   3  24     2333.98     2340.91    343.00 o
   1   3  24      876.01      959.54    281.39 o
   2   3  24     4358.92     5446.18    768.43 o
  -4   4  24      666.00      759.06    254.49 o
  -3   4  24      479.12      356.41    177.90 o
  -2   4  24       20.90     -131.83    131.83 o
  -1   4  24       11.66     -151.40    151.40 o
   0   4  24      139.41       81.79    146.36 o
   1   4  24       10.25     -136.42    245.38 o
  -3   5  24     2974.06     3403.66    551.77 o
  -2   5  24     1154.87     1205.95    206.13 o
  -1   5  24     4280.92     4524.29    607.70 o
   0   5  24      771.57      323.95    307.74 o
  -3   0  25      625.30     1230.43    474.41 o
  -1   0  25       33.48     -292.92    292.92 o
   1   0  25       33.46      306.26    275.07 o
  -4   1  25      413.44      356.35    474.18 o
  -3   1  25     2424.57     2628.55    575.82 o
  -2   1  25      198.28     -153.41    210.80 o
  -1   1  25     4512.57     4803.50    785.30 o
   0   1  25       19.98       44.28    177.75 o
   1   1  25     4401.49     4898.83    660.92 o
  -4   2  25      220.13     -100.45    213.23 o
  -3   2  25      350.86      241.74    217.48 o
  -2   2  25       38.28     -219.02    219.02 o
  -1   2  25       27.75      594.68    351.47 o
   0   2  25      195.09       95.75    337.12 o
  -2   3  25     1981.54     1850.59    358.87 o
  -1   3  25     1864.43     1569.97    306.34 o
 
